# Supplementary material for: Poly[bis­[μ-1,3-bis­(diphenyl­phosphan­yl)propane-κ2 P:P′]-di-μ-thio­cyanato-κ2 S:N;κ2 N:S-disilver(I)]
Source: Acta Crystallogr Sect E Struct Rep Online. 2011 Oct 12;67(Pt 11):m1529. doi: 10.1107/S1600536811041250 (PMC3246955; doi:10.1107/S1600536811041250)
Supplement: Supplementary file 1 [file e-67-m1529-sup1.cif]

##############################################################################
#                                                                            #
# This CIF contains the data in a paper accepted for publication in          #
# Acta Crystallographica Section E. It conforms to the requirements of       #
# Notes for Authors for Acta Crystallographica Section E, and has been       #
# peer reviewed under the auspices of the IUCr Commission on Journals.       #
#                                                                            #
# Full details of the Crystallographic Information File format               #
# are given in the paper "The Crystallographic Information File (CIF):       #
# a New Standard Archive File for Crystallography" by S. R. Hall, F. H.      #
# Allen and I. D. Brown [Acta Cryst. (1991), A47, 655-685].                  #
#                                                                            #
# The current version of the core CIF dictionary is obtainable from          #
# ftp://ftp.iucr.org/pub/cif_core.dic.                                       #
#                                                                            #
# Software is freely available for graphical display of the structure(s)     #
# in this CIF. For information consult the CIF software page                 #
# http://www.iucr.org/resources/cif/software.                                #
#                                                                            #
# This file may be used for bona fide research purposes within the           #
# scientific community so long as proper attribution is given to the journal # 
# article from which it was obtained.                                        #
#                                                                            #
##############################################################################
data_global
_audit_creation_method     SHELXL-97
_journal_date_recd_electronic     2011-09-25
_journal_date_accepted     2011-10-06
_journal_name_full     'Acta Crystallographica, Section E'
_journal_year     2011
_journal_volume     67
_journal_issue     11
_journal_page_first     m1529
_journal_page_last     m1529
_journal_paper_category     QM
_journal_coeditor_code     RZ2645
_publ_contact_author_name     'Dr. Jin Qiong-Hua'
_publ_contact_author_address
;
    Department of Chemistry
    Capital Normal  University
    Beijing 100037
    People's Republic of China
;
_publ_contact_author_email     'jinqh204@163.com '
_publ_contact_author_fax     '861068902320'
_publ_contact_author_phone     '861068903033'
_publ_section_title
;\
Poly[bis[\m-1,3-bis(diphenylphosphanyl)propane-\k^2^<i>P</i>:<i>P</i>']-di-\m-\
thiocyanato-\k^2^<i>S</i>:<i>N</i>;\k^2^<i>N</i>:<i>S</i>-disilver(I)]
;
loop_
    _publ_author_name
    _publ_author_address
    'Li-Na Cui'
;
Department of Chemistry
Capital Normal University
Beijing 100048
People's Republic of China
;
    'Yu-Han Jiang'
;
Department of Chemistry
Capital Normal University
Beijing 100048
People's Republic of China
;
    'Li-Li Zhou'
;
Research Center for Import--Export Chemicals Safety
of the General Administration of Quality Supervision
Inspection and Quarantine of the People's Republic of China (AQSIQ)
Beijing 100123
People's Republic of China
;
    'Qiong-Hua Jin'
;
Department of Chemistry
Capital Normal University
Beijing 100048
People's Republic of China
;
    'Cun-Lin Zhang'
;
Key Laboratory of Terahertz Optoelectronics
Ministry of Education
Department of Physics
Capital Normal University
Beijing 100048
People's Republic of China
;
data_I
_audit_creation_method     SHELXL-97
_chemical_name_systematic
;
Poly[bis[\m-1,3-bis(diphenylphosphanyl)propane-\k^2^<i>P</i>:<i>P</i>']-
di-\m-thiocyanato-\k^2^<i>S</i>:<i>N</i>;\k^2^<i>N</i>:<i>S</i>-disilver(I)]
;
_chemical_name_common     ?
_chemical_formula_moiety     'C56 H52 Ag2 N2 P4 S2'
_chemical_formula_sum     'C56 H52 Ag2 N2 P4 S2'
_chemical_formula_iupac     '[Ag2 (N C S)2 (C27 H26 P2)2]'
_chemical_formula_weight     1156.74
_chemical_melting_point     ?
_symmetry_cell_setting     monoclinic
_symmetry_space_group_name_H-M     'P 21/n'
_symmetry_space_group_name_Hall     '-P 2yn'
loop_
    _symmetry_equiv_pos_as_xyz
    'x, y, z'
    '-x+1/2, y+1/2, -z+1/2'
    '-x, -y, -z'
    'x-1/2, -y-1/2, z-1/2'
_cell_length_a     7.5478(9)
_cell_length_b     15.8275(17)
_cell_length_c     22.229(3)
_cell_angle_alpha     90.00
_cell_angle_beta     99.7270(10)
_cell_angle_gamma     90.00
_cell_volume     2617.4(5)
_cell_formula_units_Z     2
_cell_measurement_reflns_used     3146
_cell_measurement_theta_min     2.261
_cell_measurement_theta_max     23.89
_cell_measurement_temperature     298(2)
_exptl_crystal_description     prism
_exptl_crystal_colour     white
_exptl_crystal_size_max     0.42
_exptl_crystal_size_mid     0.21
_exptl_crystal_size_min     0.15
_exptl_crystal_density_diffrn     1.468
_exptl_crystal_density_meas     ?
_exptl_crystal_density_method     'not measured'
_exptl_crystal_F_000     1176
_exptl_absorpt_coefficient_mu     0.989
_exptl_absorpt_correction_type     multi-scan
_exptl_absorpt_process_details     '(SADABS; Bruker, 2007)'
_exptl_absorpt_correction_T_min     0.6815
_exptl_absorpt_correction_T_max     0.8659
_exptl_special_details
;
;
_diffrn_ambient_temperature     298(2)
_diffrn_radiation_type     MoK\a
_diffrn_radiation_wavelength     0.71073
_diffrn_radiation_source     'fine-focus sealed tube'
_diffrn_radiation_monochromator     graphite
_diffrn_measurement_device_type     'Bruker SMART CCD area-detector'
_diffrn_measurement_method     '\f and \w'
_diffrn_detector_area_resol_mean     ?
_diffrn_reflns_number     12975
_diffrn_reflns_av_R_equivalents     0.0420
_diffrn_reflns_av_sigmaI/netI     0.0529
_diffrn_reflns_theta_min     2.26
_diffrn_reflns_theta_max     25.02
_diffrn_reflns_theta_full     25.02
_diffrn_measured_fraction_theta_max     0.999
_diffrn_measured_fraction_theta_full     0.999
_diffrn_reflns_limit_h_min     -8
_diffrn_reflns_limit_h_max     8
_diffrn_reflns_limit_k_min     -18
_diffrn_reflns_limit_k_max     18
_diffrn_reflns_limit_l_min     -26
_diffrn_reflns_limit_l_max     23
_diffrn_standards_number     ?
_diffrn_standards_interval_count     ?
_diffrn_standards_interval_time     ?
_diffrn_standards_decay_%     ?
_refine_special_details
;
Refinement of <i>F</i>^2^ against ALL reflections. The weighted <i>R</i>-factor
<i>wR</i> and goodness of fit <i>S</i> are based on <i>F</i>^2^, conventional
<i>R</i>-factors <i>R</i> are based on <i>F</i>, with <i>F</i> set to zero for
negative <i>F</i>^2^. The threshold expression of <i>F</i>^2^ >
\s(<i>F</i>^2^) is used only for calculating <i>R</i>-factors(gt) <i>etc</i>.
and is not relevant to the choice of reflections for refinement.
<i>R</i>-factors based on <i>F</i>^2^ are statistically about twice as large
as those based on <i>F</i>, and <i>R</i>- factors based on ALL data will be
even larger.
;
_reflns_number_total     4605
_reflns_number_gt     3068
_reflns_threshold_expression     I>2sigma(I)
_refine_ls_structure_factor_coef     Fsqd
_refine_ls_matrix_type     full
_refine_ls_R_factor_all     0.0710
_refine_ls_R_factor_gt     0.0380
_refine_ls_wR_factor_gt     0.0664
_refine_ls_wR_factor_ref     0.0789
_refine_ls_goodness_of_fit_ref     1.030
_refine_ls_restrained_S_all     1.030
_refine_ls_number_reflns     4605
_refine_ls_number_parameters     298
_refine_ls_number_restraints     0
_refine_ls_hydrogen_treatment     constr
_refine_ls_weighting_scheme     calc
_refine_ls_weighting_details
         'calc w=1/[\s^2^(Fo^2^)+(0.0218P)^2^+2.1307P] where P=(Fo^2^+2Fc^2^)/3'
_atom_sites_solution_hydrogens     geom
_atom_sites_solution_primary     direct
_atom_sites_solution_secondary     difmap
_refine_ls_shift/su_max     0.002
_refine_ls_shift/su_mean     0.000
_refine_diff_density_max     0.435
_refine_diff_density_min     -0.501
_refine_ls_extinction_method     none
_refine_ls_extinction_coef     ?
loop_
    _atom_type_symbol
    _atom_type_description
    _atom_type_scat_dispersion_real
    _atom_type_scat_dispersion_imag
    _atom_type_scat_source
    'C' 'C' 0.0033 0.0016
                         'International Tables Vol C Tables 4.2.6.8 and 6.1.1.4'
    'H' 'H' 0.0000 0.0000
                         'International Tables Vol C Tables 4.2.6.8 and 6.1.1.4'
    'N' 'N' 0.0061 0.0033
                         'International Tables Vol C Tables 4.2.6.8 and 6.1.1.4'
    'S' 'S' 0.1246 0.1234
                         'International Tables Vol C Tables 4.2.6.8 and 6.1.1.4'
    'P' 'P' 0.1023 0.0942
                         'International Tables Vol C Tables 4.2.6.8 and 6.1.1.4'
    'Ag' 'Ag' -0.8971 1.1015
                         'International Tables Vol C Tables 4.2.6.8 and 6.1.1.4'
_computing_data_collection     'SMART (Bruker, 2007)'
_computing_cell_refinement     'SAINT-Plus (Bruker, 2007)'
_computing_data_reduction     'SAINT-Plus (Bruker, 2007)'
_computing_structure_solution     'SHELXS97 (Sheldrick, 2008)'
_computing_structure_refinement     'SHELXL97 (Sheldrick, 2008)'
_computing_molecular_graphics     'SHELXTL (Sheldrick, 2008)'
_computing_publication_material     'SHELXTL (Sheldrick, 2008)'
loop_
    _atom_site_type_symbol
    _atom_site_label
    _atom_site_fract_x
    _atom_site_fract_y
    _atom_site_fract_z
    _atom_site_U_iso_or_equiv
    _atom_site_adp_type
    _atom_site_calc_flag
    _atom_site_refinement_flags
    _atom_site_occupancy
    _atom_site_symmetry_multiplicity
    _atom_site_disorder_assembly
    _atom_site_disorder_group
    Ag Ag1 0.67725(4) 0.369866(19) 0.563731(15) 0.04506(12) Uani d . 1 1 . .
    P P1 0.84677(14) 0.23813(6) 0.56205(5) 0.0330(3) Uani d . 1 1 . .
    P P2 0.53770(14) 0.35222(6) 0.65884(5) 0.0356(3) Uani d . 1 1 . .
    S S1 0.82981(18) 0.51569(8) 0.57515(8) 0.0920(6) Uani d . 1 1 . .
    N N1 0.5431(6) 0.6134(3) 0.51878(19) 0.0707(13) Uani d . 1 1 . .
    C C1 0.6602(7) 0.5719(3) 0.5414(2) 0.0519(12) Uani d . 1 1 . .
    C C2 1.0481(5) 0.2237(2) 0.61989(17) 0.0356(9) Uani d . 1 1 . .
    H H2A 1.0149 0.2270 0.6601 0.043 Uiso calc R 1 1 . .
    H H2B 1.0970 0.1678 0.6154 0.043 Uiso calc R 1 1 . .
    C C3 0.1935(5) 0.2899(2) 0.61504(18) 0.0400(10) Uani d . 1 1 . .
    H H3A 0.2256 0.2877 0.5746 0.048 Uiso calc R 1 1 . .
    H H3B 0.1468 0.3458 0.6209 0.048 Uiso calc R 1 1 . .
    C C4 0.3605(5) 0.2739(2) 0.66287(17) 0.0368(10) Uani d . 1 1 . .
    H H4A 0.4067 0.2179 0.6568 0.044 Uiso calc R 1 1 . .
    H H4B 0.3276 0.2756 0.7032 0.044 Uiso calc R 1 1 . .
    C C5 0.9279(5) 0.2047(2) 0.49304(17) 0.0350(9) Uani d . 1 1 . .
    C C6 0.9994(6) 0.2658(3) 0.46022(18) 0.0483(12) Uani d . 1 1 . .
    H H6 0.9932 0.3223 0.4712 0.058 Uiso calc R 1 1 . .
    C C7 1.0802(7) 0.2442(3) 0.4110(2) 0.0641(14) Uani d . 1 1 . .
    H H7 1.1306 0.2859 0.3898 0.077 Uiso calc R 1 1 . .
    C C8 1.0861(7) 0.1617(3) 0.3936(2) 0.0651(14) Uani d . 1 1 . .
    H H8 1.1424 0.1471 0.3609 0.078 Uiso calc R 1 1 . .
    C C9 1.0091(6) 0.1002(3) 0.4243(2) 0.0588(13) Uani d . 1 1 . .
    H H9 1.0096 0.0442 0.4116 0.071 Uiso calc R 1 1 . .
    C C10 0.9309(5) 0.1216(3) 0.47387(18) 0.0449(11) Uani d . 1 1 . .
    H H10 0.8795 0.0798 0.4947 0.054 Uiso calc R 1 1 . .
    C C11 0.6995(5) 0.1523(2) 0.57727(17) 0.0343(10) Uani d . 1 1 . .
    C C12 0.5367(6) 0.1429(3) 0.5382(2) 0.0523(12) Uani d . 1 1 . .
    H H12 0.5077 0.1790 0.5050 0.063 Uiso calc R 1 1 . .
    C C13 0.4176(6) 0.0806(4) 0.5481(2) 0.0721(15) Uani d . 1 1 . .
    H H13 0.3098 0.0743 0.5213 0.087 Uiso calc R 1 1 . .
    C C14 0.4571(7) 0.0281(3) 0.5973(3) 0.0702(15) Uani d . 1 1 . .
    H H14 0.3768 -0.0142 0.6037 0.084 Uiso calc R 1 1 . .
    C C15 0.6145(7) 0.0377(3) 0.6370(2) 0.0641(14) Uani d . 1 1 . .
    H H15 0.6407 0.0026 0.6709 0.077 Uiso calc R 1 1 . .
    C C16 0.7344(6) 0.0994(3) 0.6269(2) 0.0480(11) Uani d . 1 1 . .
    H H16 0.8414 0.1055 0.6542 0.058 Uiso calc R 1 1 . .
    C C17 0.4373(5) 0.4470(2) 0.68533(19) 0.0369(10) Uani d . 1 1 . .
    C C18 0.3580(6) 0.5036(3) 0.6417(2) 0.0508(12) Uani d . 1 1 . .
    H H18 0.3670 0.4949 0.6009 0.061 Uiso calc R 1 1 . .
    C C19 0.2658(7) 0.5725(3) 0.6579(3) 0.0698(15) Uani d . 1 1 . .
    H H19 0.2119 0.6099 0.6280 0.084 Uiso calc R 1 1 . .
    C C20 0.2531(7) 0.5864(3) 0.7180(3) 0.0699(16) Uani d . 1 1 . .
    H H20 0.1897 0.6327 0.7290 0.084 Uiso calc R 1 1 . .
    C C21 0.3336(7) 0.5319(3) 0.7613(2) 0.0666(14) Uani d . 1 1 . .
    H H21 0.3265 0.5416 0.8021 0.080 Uiso calc R 1 1 . .
    C C22 0.4260(6) 0.4621(3) 0.7455(2) 0.0532(12) Uani d . 1 1 . .
    H H22 0.4806 0.4253 0.7756 0.064 Uiso calc R 1 1 . .
    C C23 0.7159(5) 0.3225(2) 0.72144(18) 0.0376(10) Uani d . 1 1 . .
    C C24 0.8650(6) 0.3745(3) 0.7347(2) 0.0527(12) Uani d . 1 1 . .
    H H24 0.8677 0.4252 0.7136 0.063 Uiso calc R 1 1 . .
    C C25 1.0084(6) 0.3527(3) 0.7782(2) 0.0658(15) Uani d . 1 1 . .
    H H25 1.1065 0.3889 0.7866 0.079 Uiso calc R 1 1 . .
    C C26 1.0090(7) 0.2786(4) 0.8094(2) 0.0685(15) Uani d . 1 1 . .
    H H26 1.1063 0.2645 0.8392 0.082 Uiso calc R 1 1 . .
    C C27 0.8650(7) 0.2248(3) 0.7963(2) 0.0623(14) Uani d . 1 1 . .
    H H27 0.8660 0.1735 0.8168 0.075 Uiso calc R 1 1 . .
    C C28 0.7187(6) 0.2465(3) 0.75300(19) 0.0490(11) Uani d . 1 1 . .
    H H28 0.6212 0.2099 0.7448 0.059 Uiso calc R 1 1 . .
loop_
    _atom_site_aniso_label
    _atom_site_aniso_U_11
    _atom_site_aniso_U_22
    _atom_site_aniso_U_33
    _atom_site_aniso_U_12
    _atom_site_aniso_U_13
    _atom_site_aniso_U_23
    Ag1 0.0491(2) 0.03714(18) 0.0486(2) 0.00698(17) 0.00730(15) 0.00473(16)
    P1 0.0307(6) 0.0291(6) 0.0388(6) 0.0003(4) 0.0047(5) 0.0014(4)
    P2 0.0317(6) 0.0380(6) 0.0375(6) -0.0022(5) 0.0072(5) -0.0028(5)
    S1 0.0498(9) 0.0493(8) 0.1629(16) -0.0138(7) -0.0224(10) 0.0306(9)
    N1 0.067(3) 0.062(3) 0.072(3) -0.004(2) -0.021(2) 0.019(2)
    C1 0.060(3) 0.039(3) 0.051(3) -0.018(2) -0.004(3) 0.006(2)
    C2 0.033(2) 0.036(2) 0.038(2) -0.0019(18) 0.0040(19) -0.0019(18)
    C3 0.035(2) 0.037(2) 0.046(3) -0.0038(19) 0.000(2) -0.0005(19)
    C4 0.032(2) 0.033(2) 0.045(3) -0.0007(18) 0.005(2) -0.0008(19)
    C5 0.032(2) 0.035(2) 0.037(2) -0.0003(18) 0.0022(19) 0.0000(18)
    C6 0.067(3) 0.038(3) 0.040(3) -0.009(2) 0.009(2) 0.001(2)
    C7 0.091(4) 0.059(3) 0.046(3) -0.025(3) 0.025(3) -0.006(2)
    C8 0.078(4) 0.077(4) 0.046(3) -0.013(3) 0.028(3) -0.016(3)
    C9 0.078(4) 0.048(3) 0.053(3) 0.001(3) 0.019(3) -0.017(2)
    C10 0.051(3) 0.038(3) 0.047(3) -0.007(2) 0.012(2) -0.001(2)
    C11 0.031(2) 0.033(2) 0.041(3) -0.0021(17) 0.011(2) -0.0036(18)
    C12 0.043(3) 0.059(3) 0.052(3) -0.009(2) -0.001(2) 0.004(2)
    C13 0.039(3) 0.096(4) 0.078(4) -0.026(3) 0.001(3) -0.014(3)
    C14 0.059(4) 0.067(4) 0.091(4) -0.031(3) 0.029(3) -0.007(3)
    C15 0.064(4) 0.048(3) 0.082(4) -0.013(3) 0.016(3) 0.021(3)
    C16 0.039(3) 0.048(3) 0.056(3) -0.006(2) 0.006(2) 0.012(2)
    C17 0.027(2) 0.036(2) 0.047(3) -0.0043(18) 0.003(2) -0.003(2)
    C18 0.051(3) 0.043(3) 0.056(3) 0.000(2) 0.001(2) -0.010(2)
    C19 0.065(4) 0.041(3) 0.098(4) 0.008(3) -0.002(3) 0.000(3)
    C20 0.051(3) 0.042(3) 0.117(5) 0.004(2) 0.017(3) -0.028(3)
    C21 0.068(4) 0.066(3) 0.069(4) -0.002(3) 0.023(3) -0.026(3)
    C22 0.057(3) 0.054(3) 0.049(3) 0.003(2) 0.009(2) -0.006(2)
    C23 0.033(2) 0.040(2) 0.040(2) 0.0045(19) 0.008(2) -0.0065(19)
    C24 0.044(3) 0.053(3) 0.058(3) 0.001(2) -0.001(2) -0.012(2)
    C25 0.038(3) 0.080(4) 0.075(4) -0.001(3) -0.005(3) -0.029(3)
    C26 0.047(3) 0.089(4) 0.063(4) 0.025(3) -0.009(3) -0.008(3)
    C27 0.057(3) 0.069(3) 0.060(3) 0.021(3) 0.007(3) 0.011(3)
    C28 0.038(3) 0.056(3) 0.054(3) 0.003(2) 0.010(2) 0.002(2)
_geom_special_details
;
All e.s.d.'s (except the e.s.d. in the dihedral angle between two l.s. planes)
are estimated using the full covariance matrix. The cell e.s.d.'s are taken
into account individually in the estimation of e.s.d.'s in distances, angles
and torsion angles; correlations between e.s.d.'s in cell parameters are only
used when they are defined by crystal symmetry. An approximate (isotropic)
treatment of cell e.s.d.'s is used for estimating e.s.d.'s involving l.s.
planes.
;
loop_
    _geom_bond_atom_site_label_1
    _geom_bond_atom_site_label_2
    _geom_bond_site_symmetry_2
    _geom_bond_distance
    _geom_bond_publ_flag
    Ag1 N1 3_666 2.274(4) ?
    Ag1 P1 . 2.4499(10) ?
    Ag1 P2 . 2.5316(11) ?
    Ag1 S1 . 2.5726(13) ?
    P1 C11 . 1.823(4) ?
    P1 C5 . 1.823(4) ?
    P1 C2 . 1.832(4) ?
    P2 C17 . 1.823(4) ?
    P2 C23 . 1.826(4) ?
    P2 C4 . 1.837(4) ?
    S1 C1 . 1.633(5) ?
    N1 C1 . 1.147(5) ?
    N1 Ag1 3_666 2.274(4) ?
    C2 C3 1_655 1.535(5) ?
    C2 H2A . 0.9700 ?
    C2 H2B . 0.9700 ?
    C3 C4 . 1.527(5) ?
    C3 C2 1_455 1.535(5) ?
    C3 H3A . 0.9700 ?
    C3 H3B . 0.9700 ?
    C4 H4A . 0.9700 ?
    C4 H4B . 0.9700 ?
    C5 C6 . 1.376(5) ?
    C5 C10 . 1.384(5) ?
    C6 C7 . 1.382(6) ?
    C6 H6 . 0.9300 ?
    C7 C8 . 1.365(6) ?
    C7 H7 . 0.9300 ?
    C8 C9 . 1.373(6) ?
    C8 H8 . 0.9300 ?
    C9 C10 . 1.378(5) ?
    C9 H9 . 0.9300 ?
    C10 H10 . 0.9300 ?
    C11 C16 . 1.374(5) ?
    C11 C12 . 1.388(5) ?
    C12 C13 . 1.377(6) ?
    C12 H12 . 0.9300 ?
    C13 C14 . 1.365(7) ?
    C13 H13 . 0.9300 ?
    C14 C15 . 1.363(6) ?
    C14 H14 . 0.9300 ?
    C15 C16 . 1.376(5) ?
    C15 H15 . 0.9300 ?
    C16 H16 . 0.9300 ?
    C17 C22 . 1.375(5) ?
    C17 C18 . 1.380(5) ?
    C18 C19 . 1.374(6) ?
    C18 H18 . 0.9300 ?
    C19 C20 . 1.375(7) ?
    C19 H19 . 0.9300 ?
    C20 C21 . 1.356(7) ?
    C20 H20 . 0.9300 ?
    C21 C22 . 1.384(6) ?
    C21 H21 . 0.9300 ?
    C22 H22 . 0.9300 ?
    C23 C24 . 1.386(5) ?
    C23 C28 . 1.391(5) ?
    C24 C25 . 1.369(6) ?
    C24 H24 . 0.9300 ?
    C25 C26 . 1.362(7) ?
    C25 H25 . 0.9300 ?
    C26 C27 . 1.372(7) ?
    C26 H26 . 0.9300 ?
    C27 C28 . 1.381(6) ?
    C27 H27 . 0.9300 ?
    C28 H28 . 0.9300 ?
loop_
    _geom_angle_atom_site_label_1
    _geom_angle_atom_site_label_2
    _geom_angle_atom_site_label_3
    _geom_angle_site_symmetry_1
    _geom_angle_site_symmetry_3
    _geom_angle
    _geom_angle_publ_flag
    N1 Ag1 P1 3_666 . 113.55(11) ?
    N1 Ag1 P2 3_666 . 109.61(12) ?
    P1 Ag1 P2 . . 102.18(4) ?
    N1 Ag1 S1 3_666 . 103.26(10) ?
    P1 Ag1 S1 . . 122.60(4) ?
    P2 Ag1 S1 . . 105.01(5) ?
    C11 P1 C5 . . 103.99(17) ?
    C11 P1 C2 . . 103.66(17) ?
    C5 P1 C2 . . 101.39(17) ?
    C11 P1 Ag1 . . 107.16(12) ?
    C5 P1 Ag1 . . 120.68(12) ?
    C2 P1 Ag1 . . 117.99(12) ?
    C17 P2 C23 . . 105.00(18) ?
    C17 P2 C4 . . 101.19(17) ?
    C23 P2 C4 . . 103.73(18) ?
    C17 P2 Ag1 . . 115.67(13) ?
    C23 P2 Ag1 . . 107.94(13) ?
    C4 P2 Ag1 . . 121.62(13) ?
    C1 S1 Ag1 . . 98.04(15) ?
    C1 N1 Ag1 . 3_666 145.6(4) ?
    N1 C1 S1 . . 177.9(4) ?
    C3 C2 P1 1_655 . 112.6(3) ?
    C3 C2 H2A 1_655 . 109.1 ?
    P1 C2 H2A . . 109.1 ?
    C3 C2 H2B 1_655 . 109.1 ?
    P1 C2 H2B . . 109.1 ?
    H2A C2 H2B . . 107.8 ?
    C4 C3 C2 . 1_455 110.7(3) ?
    C4 C3 H3A . . 109.5 ?
    C2 C3 H3A 1_455 . 109.5 ?
    C4 C3 H3B . . 109.5 ?
    C2 C3 H3B 1_455 . 109.5 ?
    H3A C3 H3B . . 108.1 ?
    C3 C4 P2 . . 112.1(3) ?
    C3 C4 H4A . . 109.2 ?
    P2 C4 H4A . . 109.2 ?
    C3 C4 H4B . . 109.2 ?
    P2 C4 H4B . . 109.2 ?
    H4A C4 H4B . . 107.9 ?
    C6 C5 C10 . . 118.5(4) ?
    C6 C5 P1 . . 117.4(3) ?
    C10 C5 P1 . . 124.1(3) ?
    C5 C6 C7 . . 120.7(4) ?
    C5 C6 H6 . . 119.6 ?
    C7 C6 H6 . . 119.7 ?
    C8 C7 C6 . . 120.1(4) ?
    C8 C7 H7 . . 119.9 ?
    C6 C7 H7 . . 119.9 ?
    C7 C8 C9 . . 120.0(4) ?
    C7 C8 H8 . . 120.0 ?
    C9 C8 H8 . . 120.0 ?
    C8 C9 C10 . . 119.8(4) ?
    C8 C9 H9 . . 120.1 ?
    C10 C9 H9 . . 120.1 ?
    C9 C10 C5 . . 120.8(4) ?
    C9 C10 H10 . . 119.6 ?
    C5 C10 H10 . . 119.6 ?
    C16 C11 C12 . . 117.8(4) ?
    C16 C11 P1 . . 124.3(3) ?
    C12 C11 P1 . . 117.9(3) ?
    C13 C12 C11 . . 120.7(4) ?
    C13 C12 H12 . . 119.7 ?
    C11 C12 H12 . . 119.7 ?
    C14 C13 C12 . . 120.2(5) ?
    C14 C13 H13 . . 119.9 ?
    C12 C13 H13 . . 119.9 ?
    C15 C14 C13 . . 119.9(5) ?
    C15 C14 H14 . . 120.0 ?
    C13 C14 H14 . . 120.0 ?
    C14 C15 C16 . . 119.9(5) ?
    C14 C15 H15 . . 120.1 ?
    C16 C15 H15 . . 120.1 ?
    C11 C16 C15 . . 121.5(4) ?
    C11 C16 H16 . . 119.3 ?
    C15 C16 H16 . . 119.3 ?
    C22 C17 C18 . . 118.7(4) ?
    C22 C17 P2 . . 123.7(3) ?
    C18 C17 P2 . . 117.5(3) ?
    C19 C18 C17 . . 120.7(4) ?
    C19 C18 H18 . . 119.7 ?
    C17 C18 H18 . . 119.7 ?
    C18 C19 C20 . . 120.2(5) ?
    C18 C19 H19 . . 119.9 ?
    C20 C19 H19 . . 119.9 ?
    C21 C20 C19 . . 119.5(5) ?
    C21 C20 H20 . . 120.3 ?
    C19 C20 H20 . . 120.3 ?
    C20 C21 C22 . . 120.8(5) ?
    C20 C21 H21 . . 119.6 ?
    C22 C21 H21 . . 119.6 ?
    C17 C22 C21 . . 120.2(4) ?
    C17 C22 H22 . . 119.9 ?
    C21 C22 H22 . . 119.9 ?
    C24 C23 C28 . . 117.7(4) ?
    C24 C23 P2 . . 118.4(3) ?
    C28 C23 P2 . . 123.6(3) ?
    C25 C24 C23 . . 121.1(5) ?
    C25 C24 H24 . . 119.4 ?
    C23 C24 H24 . . 119.4 ?
    C26 C25 C24 . . 120.7(5) ?
    C26 C25 H25 . . 119.6 ?
    C24 C25 H25 . . 119.6 ?
    C25 C26 C27 . . 119.5(5) ?
    C25 C26 H26 . . 120.2 ?
    C27 C26 H26 . . 120.2 ?
    C26 C27 C28 . . 120.3(5) ?
    C26 C27 H27 . . 119.8 ?
    C28 C27 H27 . . 119.8 ?
    C27 C28 C23 . . 120.6(4) ?
    C27 C28 H28 . . 119.7 ?
    C23 C28 H28 . . 119.7 ?
loop_
    _geom_torsion_atom_site_label_1
    _geom_torsion_atom_site_label_2
    _geom_torsion_atom_site_label_3
    _geom_torsion_atom_site_label_4
    _geom_torsion_site_symmetry_1
    _geom_torsion_site_symmetry_2
    _geom_torsion_site_symmetry_3
    _geom_torsion_site_symmetry_4
    _geom_torsion
    _geom_torsion_publ_flag
    N1 Ag1 P1 C11 3_666 . . . -72.24(18) ?
    P2 Ag1 P1 C11 . . . . 45.70(13) ?
    S1 Ag1 P1 C11 . . . . 162.61(14) ?
    N1 Ag1 P1 C5 3_666 . . . 46.28(19) ?
    P2 Ag1 P1 C5 . . . . 164.22(15) ?
    S1 Ag1 P1 C5 . . . . -78.87(15) ?
    N1 Ag1 P1 C2 3_666 . . . 171.41(18) ?
    P2 Ag1 P1 C2 . . . . -70.65(14) ?
    S1 Ag1 P1 C2 . . . . 46.26(15) ?
    N1 Ag1 P2 C17 3_666 . . . -71.60(18) ?
    P1 Ag1 P2 C17 . . . . 167.68(14) ?
    S1 Ag1 P2 C17 . . . . 38.74(15) ?
    N1 Ag1 P2 C23 3_666 . . . 171.17(17) ?
    P1 Ag1 P2 C23 . . . . 50.46(14) ?
    S1 Ag1 P2 C23 . . . . -78.48(14) ?
    N1 Ag1 P2 C4 3_666 . . . 51.68(18) ?
    P1 Ag1 P2 C4 . . . . -69.03(15) ?
    S1 Ag1 P2 C4 . . . . 162.02(15) ?
    N1 Ag1 S1 C1 3_666 . . . 24.7(2) ?
    P1 Ag1 S1 C1 . . . . 154.31(17) ?
    P2 Ag1 S1 C1 . . . . -90.17(18) ?
    C11 P1 C2 C3 . . . 1_655 179.5(3) ?
    C5 P1 C2 C3 . . . 1_655 71.8(3) ?
    Ag1 P1 C2 C3 . . . 1_655 -62.3(3) ?
    C2 C3 C4 P2 1_455 . . . -179.7(3) ?
    C17 P2 C4 C3 . . . . 69.1(3) ?
    C23 P2 C4 C3 . . . . 177.8(3) ?
    Ag1 P2 C4 C3 . . . . -60.7(3) ?
    C11 P1 C5 C6 . . . . 161.6(3) ?
    C2 P1 C5 C6 . . . . -91.1(3) ?
    Ag1 P1 C5 C6 . . . . 41.5(4) ?
    C11 P1 C5 C10 . . . . -22.2(4) ?
    C2 P1 C5 C10 . . . . 85.2(4) ?
    Ag1 P1 C5 C10 . . . . -142.3(3) ?
    C10 C5 C6 C7 . . . . -3.1(6) ?
    P1 C5 C6 C7 . . . . 173.3(4) ?
    C5 C6 C7 C8 . . . . 1.5(7) ?
    C6 C7 C8 C9 . . . . 1.1(8) ?
    C7 C8 C9 C10 . . . . -2.1(8) ?
    C8 C9 C10 C5 . . . . 0.4(7) ?
    C6 C5 C10 C9 . . . . 2.2(6) ?
    P1 C5 C10 C9 . . . . -174.1(3) ?
    C5 P1 C11 C16 . . . . 113.2(3) ?
    C2 P1 C11 C16 . . . . 7.6(4) ?
    Ag1 P1 C11 C16 . . . . -117.9(3) ?
    C5 P1 C11 C12 . . . . -70.8(3) ?
    C2 P1 C11 C12 . . . . -176.4(3) ?
    Ag1 P1 C11 C12 . . . . 58.1(3) ?
    C16 C11 C12 C13 . . . . -2.1(6) ?
    P1 C11 C12 C13 . . . . -178.4(4) ?
    C11 C12 C13 C14 . . . . 1.1(7) ?
    C12 C13 C14 C15 . . . . 0.5(8) ?
    C13 C14 C15 C16 . . . . -1.1(8) ?
    C12 C11 C16 C15 . . . . 1.6(6) ?
    P1 C11 C16 C15 . . . . 177.6(3) ?
    C14 C15 C16 C11 . . . . 0.0(7) ?
    C23 P2 C17 C22 . . . . -32.1(4) ?
    C4 P2 C17 C22 . . . . 75.6(4) ?
    Ag1 P2 C17 C22 . . . . -150.9(3) ?
    C23 P2 C17 C18 . . . . 152.4(3) ?
    C4 P2 C17 C18 . . . . -99.9(3) ?
    Ag1 P2 C17 C18 . . . . 33.6(4) ?
    C22 C17 C18 C19 . . . . -1.5(6) ?
    P2 C17 C18 C19 . . . . 174.2(3) ?
    C17 C18 C19 C20 . . . . 0.6(7) ?
    C18 C19 C20 C21 . . . . 0.6(8) ?
    C19 C20 C21 C22 . . . . -0.9(8) ?
    C18 C17 C22 C21 . . . . 1.2(6) ?
    P2 C17 C22 C21 . . . . -174.2(3) ?
    C20 C21 C22 C17 . . . . 0.0(7) ?
    C17 P2 C23 C24 . . . . -68.3(3) ?
    C4 P2 C23 C24 . . . . -174.1(3) ?
    Ag1 P2 C23 C24 . . . . 55.6(3) ?
    C17 P2 C23 C28 . . . . 118.0(3) ?
    C4 P2 C23 C28 . . . . 12.2(4) ?
    Ag1 P2 C23 C28 . . . . -118.1(3) ?
    C28 C23 C24 C25 . . . . -1.3(6) ?
    P2 C23 C24 C25 . . . . -175.4(3) ?
    C23 C24 C25 C26 . . . . 0.6(7) ?
    C24 C25 C26 C27 . . . . 0.8(7) ?
    C25 C26 C27 C28 . . . . -1.5(7) ?
    C26 C27 C28 C23 . . . . 0.8(7) ?
    C24 C23 C28 C27 . . . . 0.6(6) ?
    P2 C23 C28 C27 . . . . 174.4(3) ?
