# Supplementary material for: Poly[bis­[μ-1,3-bis­(diphenyl­phosphan­yl)propane-κ2 P:P′]-di-μ-thio­cyanato-κ2 S:N;κ2 N:S-disilver(I)]
Source: Acta Crystallogr Sect E Struct Rep Online. 2011 Oct 12;67(Pt 11):m1529. doi: 10.1107/S1600536811041250 (PMC3246955; doi:10.1107/S1600536811041250)
Supplement: Supplementary file 2 [file e-67-m1529-Isup2.hkl]

# 
# h,k,l, Fc-squared, Fo-squared, sigma(Fo-squared) and status flag 
# 
data_I
_shelx_title ' 101221d in P2(1)/n' 
_shelx_refln_list_code          4 
_shelx_F_calc_maximum      337.02 
_exptl_crystal_F_000      1176.00 
_reflns_d_resolution_high  0.8403 
 
loop_ 
 _symmetry_equiv_pos_as_xyz 
 'x, y, z' 
 '-x+1/2, y+1/2, -z+1/2' 
 '-x, -y, -z' 
 'x-1/2, -y-1/2, z-1/2' 
 
_cell_length_a     7.5478 
_cell_length_b    15.8275 
_cell_length_c    22.2290 
_cell_angle_alpha  90.000 
_cell_angle_beta   99.727 
_cell_angle_gamma  90.000 
 
_shelx_F_squared_multiplier     1.000 
 
loop_ 
 _refln_index_h 
 _refln_index_k 
 _refln_index_l 
 _refln_F_squared_calc 
 _refln_F_squared_meas 
 _refln_F_squared_sigma 
 _refln_observed_status 
   2   0   0      862.95      897.60     33.25 o 
   4   0   0      843.13      821.03     85.61 o 
   6   0   0     7110.82     6901.58    254.88 o 
   8   0   0     1251.24     1487.97    182.70 o 
   1   1   0    11293.41    11337.20    176.64 o 
   2   1   0     3764.98     3730.39     55.18 o 
   3   1   0     1938.53     1869.09     45.51 o 
   4   1   0     3065.34     2981.07     59.57 o 
   5   1   0      755.84      753.31     59.87 o 
   6   1   0     5558.24     5715.40    164.93 o 
   7   1   0       48.22        6.57     52.10 o 
   8   1   0        0.64       -4.31     59.33 o 
   0   2   0     5355.41     5115.44     67.54 o 
   1   2   0    17373.38    17937.08    152.07 o 
   2   2   0     1425.69     1449.18     36.42 o 
   3   2   0     1221.34     1283.85     38.44 o 
   4   2   0       99.33      150.78     36.59 o 
   5   2   0      877.80      840.63     47.74 o 
   6   2   0      243.87      234.94     59.79 o 
   7   2   0     1421.34     1491.80     96.33 o 
   8   2   0       32.01        0.43     97.64 o 
   1   3   0    14483.05    15269.71    119.58 o 
   2   3   0     6022.55     6045.69     69.53 o 
   3   3   0     8809.60     9051.81    115.15 o 
   4   3   0    11702.75    11840.14    146.58 o 
   5   3   0     1331.52     1240.20     50.37 o 
   6   3   0       23.73      -36.69     31.47 o 
   7   3   0        0.05      -49.23     44.83 o 
   8   3   0      682.39      967.68    113.79 o 
   0   4   0     6358.64     6679.31     81.66 o 
   1   4   0       50.60       28.94     10.28 o 
   2   4   0      814.26      768.01     25.18 o 
   3   4   0      855.58      913.89     45.43 o 
   4   4   0     2234.85     2110.10     52.62 o 
   5   4   0       80.92       72.86     25.21 o 
   6   4   0      159.54      150.00     36.47 o 
   7   4   0      141.61       44.84     58.15 o 
   8   4   0      516.71      617.57    104.97 o 
   1   5   0     2870.14     2917.48     50.58 o 
   2   5   0    19937.08    20688.07    172.04 o 
   3   5   0     1104.21      984.81     34.03 o 
   4   5   0     1475.19     1494.69     50.91 o 
   5   5   0     4160.82     4230.87     99.78 o 
   6   5   0      775.21      830.20     84.36 o 
   7   5   0        4.58      -18.09    132.42 o 
   8   5   0     1091.16     1301.15    134.32 o 
   0   6   0      196.17      179.28     30.02 o 
   1   6   0    30748.82    31294.45    237.52 o 
   2   6   0      112.31       66.54     16.72 o 
   3   6   0       70.71       70.42     18.75 o 
   4   6   0       23.80       19.54     19.08 o 
   5   6   0     4674.71     4639.04    105.57 o 
   6   6   0      443.63      442.53     69.78 o 
   7   6   0     1991.40     2019.33    182.92 o 
   8   6   0      229.82      158.33     82.86 o 
   1   7   0      578.21      542.18     41.00 o 
   2   7   0      794.92      827.29     33.20 o 
   3   7   0      480.07      502.80     36.87 o 
   4   7   0        1.92      -14.22     19.06 o 
   5   7   0     1053.40     1127.82     80.10 o 
   6   7   0      750.45      865.22    210.01 o 
   7   7   0      100.53      120.59     69.61 o 
   8   7   0      145.87      113.11     75.88 o 
   0   8   0    38915.24    38770.36    428.78 o 
   1   8   0     2122.44     2064.18     50.59 o 
   2   8   0     1712.56     1684.49     46.27 o 
   3   8   0      410.74      439.65     37.29 o 
   4   8   0     1167.54     1130.30     57.63 o 
   5   8   0      235.87      245.35     57.18 o 
   6   8   0     4999.91     4877.20    214.08 o 
   7   8   0      285.81      182.06     74.72 o 
   8   8   0      145.29      107.94     78.84 o 
   1   9   0      602.86      630.04     36.34 o 
   2   9   0     7643.27     7897.57    108.46 o 
   3   9   0     1587.48     1458.12     60.83 o 
   4   9   0     1808.37     1961.40     74.83 o 
   5   9   0       37.04       27.54     46.24 o 
   6   9   0      946.83     1027.37    251.30 o 
   7   9   0       45.41       40.96     84.31 o 
   0  10   0     4975.27     5009.94    129.94 o 
   1  10   0      319.10      362.82     34.60 o 
   2  10   0      330.74      401.75     36.35 o 
   3  10   0      196.45      185.45     61.26 o 
   4  10   0       24.96       31.97     36.56 o 
   5  10   0      315.97      362.40     69.67 o 
   6  10   0      293.25      256.03     71.85 o 
   7  10   0      621.33      622.23    143.48 o 
   1  11   0     3293.25     3071.22     89.33 o 
   2  11   0     1082.24     1055.84     69.33 o 
   3  11   0     5315.03     5319.09    123.31 o 
   4  11   0     4579.84     4689.41    122.57 o 
   5  11   0      323.31      334.47     73.35 o 
   6  11   0       70.07       -9.74     61.61 o 
   7  11   0       79.13       69.39     74.27 o 
   0  12   0     2330.08     2166.23    137.73 o 
   1  12   0      275.18      218.03     42.83 o 
   2  12   0      139.39      137.38     50.13 o 
   3  12   0       46.81       59.58     40.53 o 
   4  12   0      102.66        1.02     50.22 o 
   5  12   0      141.12      112.45     62.41 o 
   6  12   0      232.71      181.03     76.18 o 
   1  13   0       40.14       29.24     36.45 o 
   2  13   0      882.75      885.37     72.13 o 
   3  13   0       12.24      -11.86     36.45 o 
   4  13   0      791.25     1085.30    201.56 o 
   5  13   0      361.69      352.08     80.18 o 
   6  13   0       71.70        1.24     66.65 o 
   0  14   0     1524.29     1295.29    137.30 o 
   1  14   0     4203.22     4306.06    121.18 o 
   2  14   0        0.75      -31.05     36.73 o 
   3  14   0      644.50      619.45     70.45 o 
   4  14   0       10.67      -62.33     49.95 o 
   5  14   0     2987.69     3106.29    148.35 o 
   1  15   0      154.21      160.08     50.20 o 
   2  15   0      321.95      252.92     55.46 o 
   3  15   0      475.03      422.69     66.64 o 
   4  15   0      167.06      123.74     71.41 o 
   5  15   0      505.57      366.42     89.19 o 
   0  16   0      579.39      608.80    125.16 o 
   1  16   0      587.20      549.18     86.45 o 
   2  16   0      961.37     1061.08     91.72 o 
   3  16   0       74.89       18.37     57.89 o 
   4  16   0      263.58      180.54     82.64 o 
   1  17   0       69.90       60.65     60.97 o 
   2  17   0      815.15      848.18     87.61 o 
   3  17   0      909.65      955.34    134.51 o 
   0  18   0      535.09      474.32    132.86 o 
   1  18   0      306.40      184.59     77.33 o 
   2  18   0      133.38      102.63     63.19 o 
  -7   0   1      229.27      174.79     84.63 o 
  -5   0   1      319.10      312.76    105.71 o 
  -3   0   1     6121.77     6302.65    154.75 o 
   1   0   1     1811.62     1887.51     58.52 o 
   3   0   1     2760.69     2633.17    110.10 o 
   5   0   1     6895.45     6931.01    142.35 o 
   7   0   1     1488.19     1788.90    177.50 o 
  -8   1   1      143.57      157.08     72.23 o 
  -7   1   1     3605.71     3655.36    142.63 o 
  -6   1   1     5729.65     5776.12    200.26 o 
  -5   1   1     3124.04     3068.76     82.45 o 
  -4   1   1      701.21      594.42     36.80 o 
  -3   1   1       10.68       11.52     14.08 o 
  -2   1   1    22951.13    24058.22    213.79 o 
  -1   1   1     7747.17     8219.97     87.22 o 
   1   1   1    27510.93    27932.18    383.07 o 
   2   1   1     6545.16     6904.79     86.20 o 
   3   1   1     2107.25     2091.63     42.05 o 
   4   1   1      626.48      597.58     56.26 o 
   5   1   1      310.44      289.51     37.94 o 
   6   1   1     1445.30     1305.63     86.85 o 
   7   1   1      250.56      317.00     72.64 o 
   8   1   1      712.86      858.88    241.11 o 
  -8   2   1      752.33      737.97    146.19 o 
  -7   2   1        1.07      -15.36     55.48 o 
  -6   2   1       32.49       19.85     37.40 o 
  -5   2   1     1035.03      998.28     61.23 o 
  -4   2   1     6049.73     5926.36     98.07 o 
  -3   2   1       50.98       12.37     14.66 o 
  -2   2   1     1828.50     1729.48     33.55 o 
  -1   2   1      276.32      203.13     13.73 o 
   0   2   1    14159.12    14266.88    107.39 o 
   1   2   1    27105.64    27723.63    220.88 o 
   2   2   1    27080.67    27890.74    274.51 o 
   3   2   1      235.32      203.91     21.99 o 
   4   2   1     6486.20     6371.55    105.47 o 
   5   2   1       31.26       21.28     27.44 o 
   6   2   1     2573.37     2555.87    114.33 o 
   7   2   1        9.67        8.84     55.03 o 
   8   2   1        5.67       62.42    107.07 o 
  -8   3   1       22.70      -26.21     80.57 o 
  -7   3   1      227.77      102.91     65.89 o 
  -6   3   1     2682.29     2434.16     82.59 o 
  -5   3   1      151.33       91.91     29.14 o 
  -4   3   1      420.15      563.44     36.01 o 
  -3   3   1     1640.72     1825.09     42.27 o 
  -2   3   1     6823.04     7124.38     83.10 o 
  -1   3   1       19.09        5.84      9.28 o 
   0   3   1     1165.33     1162.06     22.25 o 
   1   3   1    25518.46    26153.89    288.19 o 
   2   3   1    23403.52    24304.35    201.68 o 
   3   3   1     1442.53     1434.27     40.50 o 
   4   3   1      876.87      822.07     38.85 o 
   5   3   1      359.03      316.21     40.90 o 
   6   3   1       10.66      -61.27     40.85 o 
   7   3   1      124.44       69.61     57.94 o 
   8   3   1      600.60      914.75    112.96 o 
  -8   4   1       10.21      -62.37     56.32 o 
  -7   4   1     1164.79     1479.11    123.64 o 
  -6   4   1       52.14       33.10     42.92 o 
  -5   4   1     7478.08     7284.08    134.24 o 
  -4   4   1     1034.59     1077.28     39.95 o 
  -3   4   1    10311.56    10359.99    111.92 o 
  -2   4   1     4122.68     4297.54     71.57 o 
  -1   4   1    41707.39    42091.46    329.29 o 
   0   4   1    10361.90    10567.81     86.72 o 
   1   4   1     5988.26     5987.10     66.99 o 
   2   4   1      710.63      717.21     48.11 o 
   3   4   1    23753.80    24473.40    356.03 o 
   4   4   1      107.06      118.65     24.92 o 
   5   4   1     5306.13     5443.49    101.74 o 
   6   4   1       34.53      -10.36     33.94 o 
   7   4   1      326.92      216.44    110.05 o 
   8   4   1      103.22      105.49     72.44 o 
  -8   5   1       16.29       -7.44     61.99 o 
  -7   5   1     1743.39     1739.40    112.35 o 
  -6   5   1      180.93      185.74     55.78 o 
  -5   5   1     1111.36     1002.62     63.41 o 
  -4   5   1      509.07      592.22     37.78 o 
  -3   5   1     1452.05     1408.87     39.32 o 
  -2   5   1      708.48      720.97     42.76 o 
  -1   5   1     9829.28    10260.56     99.79 o 
   0   5   1     2635.89     2514.59     40.21 o 
   1   5   1    20596.01    21239.53    170.28 o 
   2   5   1     2455.96     2291.58     45.68 o 
   3   5   1      764.90      777.51     31.89 o 
   4   5   1      149.14       89.27     22.55 o 
   5   5   1     1009.76     1047.49     58.97 o 
   6   5   1      222.21      214.51     42.83 o 
   7   5   1     2484.02     2560.90    134.78 o 
   8   5   1      439.24      413.67     91.49 o 
  -8   6   1      251.59      464.50    100.51 o 
  -7   6   1      614.86      731.38     97.02 o 
  -6   6   1      448.13      394.99     65.36 o 
  -5   6   1     1590.50     1602.40     65.51 o 
  -4   6   1      886.84      885.51     40.36 o 
  -3   6   1       44.22       32.74     16.81 o 
  -2   6   1     5455.77     4941.56     69.69 o 
  -1   6   1     5931.12     6055.18     76.72 o 
   0   6   1    10437.89    10337.55     97.68 o 
   1   6   1      460.48      421.28     25.01 o 
   2   6   1     2481.53     2564.15     74.98 o 
   3   6   1       28.73       25.03     16.77 o 
   4   6   1     4049.77     4127.62     76.24 o 
   5   6   1        4.56        7.13     29.45 o 
   6   6   1     1715.22     1655.92     80.86 o 
   7   6   1        3.43      -40.01     59.38 o 
   8   6   1       16.73      -47.50     64.76 o 
  -8   7   1      124.45      -13.12    100.35 o 
  -7   7   1      647.79      859.66    141.53 o 
  -6   7   1     4518.78     4785.15    155.74 o 
  -5   7   1     2882.63     2849.29    113.79 o 
  -4   7   1      319.61      389.23     51.13 o 
  -3   7   1      137.08       84.23     21.75 o 
  -2   7   1      208.37      193.87     29.77 o 
  -1   7   1    14189.81    14372.76    140.51 o 
   0   7   1    15955.06    15848.97    164.35 o 
   1   7   1     3683.38     3448.18     61.33 o 
   2   7   1     2391.63     2285.53     55.92 o 
   3   7   1     1296.56     1276.75     71.34 o 
   4   7   1     2240.51     2028.99     83.65 o 
   5   7   1      520.11      544.10     70.24 o 
   6   7   1      216.60      281.19    134.26 o 
   7   7   1      622.83      615.43     95.48 o 
   8   7   1      664.14      767.19    116.86 o 
  -8   8   1      225.04      165.45     85.37 o 
  -7   8   1       99.84       65.02     89.83 o 
  -6   8   1      459.82      627.28     91.03 o 
  -5   8   1      928.35     1019.69     89.34 o 
  -4   8   1      596.22      614.63     55.37 o 
  -3   8   1     1390.18     1364.62     44.09 o 
  -2   8   1        1.58        0.67     15.49 o 
  -1   8   1     8369.33     8193.47    127.52 o 
   0   8   1     2138.06     2193.02     48.67 o 
   1   8   1     2689.79     2730.54     58.32 o 
   2   8   1      925.01      854.59     38.16 o 
   3   8   1     1400.16     1256.97     43.89 o 
   4   8   1       68.42       45.72     24.39 o 
   5   8   1     1781.10     1951.48    272.16 o 
   6   8   1        0.57      -15.15     49.56 o 
   7   8   1      756.06      815.19    169.75 o 
  -7   9   1     1715.39     1991.26    122.73 o 
  -6   9   1      424.70      645.64     95.74 o 
  -5   9   1     3309.80     3657.04    447.71 o 
  -4   9   1      457.73      349.58     49.84 o 
  -3   9   1      490.80      416.18     45.99 o 
  -2   9   1     1141.46     1201.56     41.98 o 
  -1   9   1     1547.93     1416.13     79.94 o 
   0   9   1     1767.55     1601.04     58.64 o 
   1   9   1    14602.07    14347.60    155.79 o 
   2   9   1     1658.67     1596.98     49.33 o 
   3   9   1      151.94      108.66     25.45 o 
   4   9   1        9.65       -5.09     30.28 o 
   5   9   1      281.04      210.62     63.18 o 
   6   9   1      411.78      464.93     80.19 o 
   7   9   1      412.74      478.32     94.93 o 
  -7  10   1       21.29      -36.95     59.35 o 
  -6  10   1       83.80       85.68     59.63 o 
  -5  10   1      363.49      335.73     70.02 o 
  -4  10   1     5699.62     5813.75    132.05 o 
  -3  10   1        0.91       10.54     28.85 o 
  -2  10   1     9546.11     9838.63    127.99 o 
  -1  10   1     3281.04     3104.49     99.98 o 
   0  10   1      544.64      463.02     46.70 o 
   1  10   1       10.16        9.74     19.84 o 
   2  10   1     4223.57     3963.56     79.74 o 
   3  10   1      203.74      118.90     34.31 o 
   4  10   1     4927.83     4973.85    153.53 o 
   5  10   1      252.43      188.06     59.97 o 
   6  10   1      346.54      402.74     80.44 o 
   7  10   1      286.63      361.05     85.77 o 
  -7  11   1      184.01      263.04     82.23 o 
  -6  11   1      519.64      646.83    114.33 o 
  -5  11   1        0.30      -22.23     48.57 o 
  -4  11   1      158.90      155.05     45.17 o 
  -3  11   1      502.13      527.52     56.40 o 
  -2  11   1        3.21      -41.13     27.42 o 
  -1  11   1       76.62       14.13     27.76 o 
   0  11   1     2038.45     1813.53     84.63 o 
   1  11   1       18.58       13.07     22.54 o 
   2  11   1     1753.89     1772.57     58.07 o 
   3  11   1      385.72      367.78     50.10 o 
   4  11   1      856.20     1019.43     95.08 o 
   5  11   1       69.41       67.72     58.57 o 
   6  11   1      177.52      199.86     70.28 o 
   7  11   1        0.94      -30.15     68.90 o 
  -6  12   1      162.03      131.83     76.99 o 
  -5  12   1      128.78      112.51     63.49 o 
  -4  12   1      117.56       66.01     42.51 o 
  -3  12   1     4302.80     4474.89    119.38 o 
  -2  12   1        4.53      -43.84     29.23 o 
  -1  12   1     1871.43     1776.52     73.44 o 
   0  12   1     1079.21     1109.79     79.62 o 
   1  12   1      588.87      494.87     55.03 o 
   2  12   1      609.17      691.91     63.06 o 
   3  12   1     1648.01     1541.09     73.79 o 
   4  12   1       40.03        4.47     50.01 o 
   5  12   1     1597.62     1622.88    113.62 o 
   6  12   1       31.67      -40.65     58.63 o 
  -6  13   1      158.84      161.13     74.40 o 
  -5  13   1      113.63      168.43     68.16 o 
  -4  13   1      497.92      428.46     61.97 o 
  -3  13   1      209.43      166.93     47.82 o 
  -2  13   1     1014.75      920.14     74.30 o 
  -1  13   1     1515.76     1478.14     72.32 o 
   0  13   1      243.64      274.48     55.15 o 
   1  13   1     3223.77     3206.73    107.94 o 
   2  13   1      223.41      258.87     49.33 o 
   3  13   1       21.02       -6.37     37.45 o 
   4  13   1      229.33      201.61     68.49 o 
   5  13   1      151.13       72.27     61.03 o 
   6  13   1       70.79      -74.43     66.95 o 
  -5  14   1      159.92      178.91     70.53 o 
  -4  14   1       95.31      150.81     65.78 o 
  -3  14   1       35.83      -13.80     39.91 o 
  -2  14   1     1923.09     1860.88     85.50 o 
  -1  14   1      412.14      469.87     61.33 o 
   0  14   1     1808.63     1539.45     95.63 o 
   1  14   1     1033.12     1111.58    117.66 o 
   2  14   1       44.79       12.09     36.49 o 
   3  14   1     1122.83      884.94     77.42 o 
   4  14   1      607.95      623.60     91.53 o 
   5  14   1      234.17      229.96     76.70 o 
  -5  15   1      533.02      522.19    147.05 o 
  -4  15   1      920.57     1174.51    233.42 o 
  -3  15   1        6.69      -36.74     41.11 o 
  -2  15   1      532.90      396.03     61.97 o 
  -1  15   1      894.50     1037.94     92.87 o 
   0  15   1     4750.35     4386.73    268.48 o 
   1  15   1      471.07      437.57     63.65 o 
   2  15   1     1957.03     1857.64     87.67 o 
   3  15   1      121.23      139.86     50.12 o 
   4  15   1       60.65       57.49     59.19 o 
   5  15   1      302.23      381.42    118.61 o 
  -4  16   1        6.61      -82.57     60.43 o 
  -3  16   1      916.42     1105.73     96.33 o 
  -2  16   1      223.02      178.77     57.41 o 
  -1  16   1      597.89      720.48     98.80 o 
   0  16   1       67.73      140.57     61.97 o 
   1  16   1      137.69       74.71     46.88 o 
   2  16   1      740.30      609.51     76.62 o 
   3  16   1      365.34      246.53     77.71 o 
   4  16   1       40.05        3.87     66.85 o 
  -3  17   1      104.79      136.26     59.97 o 
  -2  17   1        1.92      -35.33     48.75 o 
  -1  17   1      544.47      493.90     90.34 o 
   0  17   1        9.08      -46.43     53.17 o 
   1  17   1      889.60      899.81    212.29 o 
   2  17   1        6.36      -35.69     50.68 o 
   3  17   1      103.69       53.78     69.71 o 
  -2  18   1     1899.61     1958.06    111.12 o 
  -1  18   1      422.69      426.65     92.11 o 
   0  18   1        8.20      -44.53     59.53 o 
   1  18   1        2.33      -59.46     57.15 o 
   2  18   1      243.22      245.54     71.67 o 
  -8   0   2      813.32      917.53    151.49 o 
  -6   0   2    11586.95    11439.63    219.60 o 
  -4   0   2     7945.32     8221.15    209.47 o 
  -2   0   2      314.92      271.13     37.93 o 
   2   0   2     1105.75     1008.77     60.03 o 
   4   0   2       10.33      -18.13     22.24 o 
   6   0   2        1.78      -35.54     57.43 o 
   8   0   2     1120.55     1200.15    168.07 o 
  -8   1   2      649.22      559.71    135.78 o 
  -7   1   2     3071.95     3041.35    131.17 o 
  -6   1   2     2079.00     2025.40     72.13 o 
  -5   1   2       61.16       18.44     26.26 o 
  -4   1   2      992.29      958.76     41.53 o 
  -3   1   2      331.37      288.79     36.74 o 
  -2   1   2    10938.18    11881.84    154.93 o 
  -1   1   2     3028.04     3302.18     45.96 o 
   0   1   2    32371.04    32226.28    429.45 o 
   1   1   2     1564.46     1559.54     41.19 o 
   2   1   2     2315.11     2389.44     46.11 o 
   3   1   2     2160.20     2073.00     39.52 o 
   4   1   2     4924.38     4696.15     89.24 o 
   5   1   2     1753.82     1695.27     61.62 o 
   6   1   2     1128.94     1334.91    101.97 o 
   7   1   2     1068.49     1381.57    118.81 o 
   8   1   2      345.06      549.08     94.50 o 
  -8   2   2        1.26      -66.77     56.03 o 
  -7   2   2       63.66       35.37     53.33 o 
  -6   2   2      841.33      876.08     64.27 o 
  -5   2   2     9074.61     8940.48    150.08 o 
  -4   2   2      250.94      266.69     51.09 o 
  -3   2   2     1572.50     1377.57     36.84 o 
  -2   2   2     2107.14     2146.55     38.20 o 
  -1   2   2      875.32      836.29     25.38 o 
   0   2   2      381.74      323.28     13.85 o 
   1   2   2     3495.18     3453.24     61.18 o 
   2   2   2       47.20       23.16     16.38 o 
   3   2   2     4335.90     4214.82     59.99 o 
   4   2   2      121.07      143.33     37.40 o 
   5   2   2        5.44       -8.56     26.13 o 
   6   2   2     1162.10     1291.32    102.56 o 
   7   2   2      581.60      565.74    153.66 o 
   8   2   2       23.61      108.85     68.67 o 
  -8   3   2      441.73      414.87     87.60 o 
  -7   3   2      845.97      788.44     94.91 o 
  -6   3   2      123.94       75.67     35.49 o 
  -5   3   2      502.84      476.25     38.97 o 
  -4   3   2     4002.32     4038.94     72.31 o 
  -3   3   2     2789.79     2566.44     69.85 o 
  -2   3   2     1324.79     1284.07     36.24 o 
  -1   3   2    19649.07    20357.60    241.82 o 
   0   3   2     2502.01     2482.55     35.82 o 
   1   3   2     4166.26     4512.87     69.56 o 
   2   3   2     3691.97     3906.93     58.37 o 
   3   3   2    10421.19    10606.71    139.84 o 
   4   3   2     2862.10     2909.21     89.98 o 
   5   3   2      159.57      156.90     35.08 o 
   6   3   2       60.88       16.18     43.65 o 
   7   3   2      121.30       89.54     60.16 o 
   8   3   2        5.39       67.40    107.17 o 
  -8   4   2      140.28       68.95    132.26 o 
  -7   4   2       87.80       53.54     53.91 o 
  -6   4   2     1504.54     1364.36     95.42 o 
  -5   4   2     1274.96     1283.77     51.29 o 
  -4   4   2     7208.59     7001.98     98.12 o 
  -3   4   2     2769.61     2933.45     58.55 o 
  -2   4   2    15494.02    15838.37    161.15 o 
  -1   4   2     1588.23     1513.14     39.86 o 
   0   4   2    10605.22    10874.64     89.38 o 
   1   4   2     6571.87     6666.57     72.83 o 
   2   4   2    36881.27    37891.53    295.18 o 
   3   4   2       61.04       86.78     20.98 o 
   4   4   2     4699.83     4773.53     76.33 o 
   5   4   2      541.76      580.42     52.20 o 
   6   4   2      264.11      360.60     65.69 o 
   7   4   2       86.72       55.98     61.58 o 
   8   4   2     2513.21     2959.46    225.51 o 
  -8   5   2      787.04     1029.79    118.99 o 
  -7   5   2      324.86      405.72    109.45 o 
  -6   5   2     1247.87     1269.47    156.32 o 
  -5   5   2        0.69       -3.05     22.18 o 
  -4   5   2    12778.84    12892.52    142.47 o 
  -3   5   2     2746.08     2696.46     52.54 o 
  -2   5   2    14729.26    15192.12    135.36 o 
  -1   5   2    12418.55    12734.11    143.39 o 
   0   5   2     9273.57     9372.69     86.81 o 
   1   5   2      902.98      948.10     28.61 o 
   2   5   2      785.44      706.47     27.77 o 
   3   5   2     5727.10     6042.05     83.43 o 
   4   5   2     3410.34     3449.40     71.83 o 
   5   5   2     4658.60     4465.31     94.44 o 
   6   5   2      761.99      796.44     75.95 o 
   7   5   2       20.00        7.63     59.93 o 
   8   5   2       22.50        9.62     70.71 o 
  -8   6   2       46.01        4.20     65.44 o 
  -7   6   2      703.67      657.35    127.76 o 
  -6   6   2       32.78       90.38     50.42 o 
  -5   6   2     6873.84     6843.28    156.60 o 
  -4   6   2       38.61       54.24     21.72 o 
  -3   6   2        2.30       -4.20     14.21 o 
  -2   6   2      161.67      110.09     19.58 o 
  -1   6   2     2974.52     3068.39     66.60 o 
   0   6   2       19.51       14.08     11.40 o 
   1   6   2    10046.95     9984.59    106.82 o 
   2   6   2     5080.83     5472.54     77.31 o 
   3   6   2    10523.09    10968.11    124.05 o 
   4   6   2        0.79       -7.43     19.01 o 
   5   6   2      590.12      593.46     92.45 o 
   6   6   2      130.61       58.49     56.05 o 
   7   6   2      364.65      323.28     82.06 o 
   8   6   2      116.59      212.43     83.97 o 
  -8   7   2       45.10        9.60     76.76 o 
  -7   7   2     1186.59     1424.22    140.77 o 
  -6   7   2      530.44      465.97     75.52 o 
  -5   7   2       42.28        5.61     32.37 o 
  -4   7   2        0.57      -19.68     23.31 o 
  -3   7   2     2944.72     2887.12     57.39 o 
  -2   7   2     5787.06     6010.96     80.41 o 
  -1   7   2    13218.67    13069.03    161.49 o 
   0   7   2     1692.26     1449.54     41.05 o 
   1   7   2     7020.09     7041.59     91.60 o 
   2   7   2     3732.37     3544.37     65.07 o 
   3   7   2      608.29      553.09     62.78 o 
   4   7   2     2309.99     2177.82     83.45 o 
   5   7   2     1048.35     1112.76     69.06 o 
   6   7   2     1263.70     1428.79    138.49 o 
   7   7   2     1190.18     1374.46    129.87 o 
   8   7   2       64.48       23.03     72.64 o 
  -8   8   2      322.34      239.15     87.31 o 
  -7   8   2       10.19        3.62    103.43 o 
  -6   8   2     4339.89     4240.02    151.12 o 
  -5   8   2      658.96      810.19     67.34 o 
  -4   8   2      586.53      618.79     55.18 o 
  -3   8   2      253.25      242.77     36.72 o 
  -2   8   2      455.46      437.66     29.28 o 
  -1   8   2       25.95       15.82     19.96 o 
   0   8   2    12557.60    12540.42    138.73 o 
   1   8   2      469.84      392.42     31.53 o 
   2   8   2     3222.41     3250.87     83.29 o 
   3   8   2       19.71       15.05     19.42 o 
   4   8   2        6.77       20.15     29.59 o 
   5   8   2      240.80      168.71     85.18 o 
   6   8   2        0.67       18.83     69.17 o 
   7   8   2       86.17       10.62     64.99 o 
  -7   9   2       12.62       -2.99     56.78 o 
  -6   9   2      394.59      437.52    105.87 o 
  -5   9   2      186.36       99.70     53.18 o 
  -4   9   2      748.93      841.53     64.89 o 
  -3   9   2      152.58      157.66     33.34 o 
  -2   9   2     4516.98     4653.53     78.70 o 
  -1   9   2     4484.09     4621.82    124.37 o 
   0   9   2     8957.99     8902.09    118.59 o 
   1   9   2      733.20      778.36     41.82 o 
   2   9   2     1784.07     1815.80     52.56 o 
   3   9   2      144.80      120.84     36.68 o 
   4   9   2     1543.40     1516.67     85.48 o 
   5   9   2      252.28      255.05     61.43 o 
   6   9   2     1309.30     1707.88    128.72 o 
   7   9   2      448.79      339.20    144.94 o 
  -7  10   2        0.58      -41.52     64.74 o 
  -6  10   2      654.64      814.39     99.44 o 
  -5  10   2     2148.16     2172.80    224.10 o 
  -4  10   2      328.89      343.07     53.78 o 
  -3  10   2     1359.78     1301.45     63.47 o 
  -2  10   2      129.19      109.93     33.49 o 
  -1  10   2       21.31      -10.33     19.99 o 
   0  10   2        6.86      -12.64     19.17 o 
   1  10   2     8681.89     8676.31    121.25 o 
   2  10   2     2799.71     2661.12     66.09 o 
   3  10   2     8506.15     8660.50    125.81 o 
   4  10   2      115.43       67.23     48.60 o 
   5  10   2      632.58      720.13    119.47 o 
   6  10   2       68.80       51.00     66.31 o 
   7  10   2      285.82      343.50     88.21 o 
  -7  11   2      739.84      881.46    115.05 o 
  -6  11   2       79.90      -11.09     57.50 o 
  -5  11   2      912.57     1236.48    112.10 o 
  -4  11   2     1899.33     1979.70     84.00 o 
  -3  11   2     5079.18     5128.65    123.83 o 
  -2  11   2     2654.00     2625.31     86.04 o 
  -1  11   2     2705.69     2624.33    143.56 o 
   0  11   2        4.52      -24.36     24.71 o 
   1  11   2      213.31      216.93     31.99 o 
   2  11   2       49.43       38.89     26.22 o 
   3  11   2     3088.88     3142.73     97.04 o 
   4  11   2     1267.28     1385.75     98.55 o 
   5  11   2      200.80      185.31     95.04 o 
   6  11   2       11.93      -82.32     55.12 o 
   7  11   2      113.62       65.57     77.38 o 
  -6  12   2       29.92      -31.60     60.71 o 
  -5  12   2      264.86      285.45     72.77 o 
  -4  12   2      579.98      711.75     70.96 o 
  -3  12   2      187.56      113.47     42.14 o 
  -2  12   2      891.31      842.46     67.67 o 
  -1  12   2      575.50      616.22     59.14 o 
   0  12   2     1025.38     1003.64    143.15 o 
   1  12   2     3781.29     3783.56     86.73 o 
   2  12   2     7132.74     7137.35    143.57 o 
   3  12   2       88.94       35.57     38.74 o 
   4  12   2     2915.00     2880.51    135.08 o 
   5  12   2        5.60      -39.62     52.31 o 
   6  12   2        3.04      -18.77     61.54 o 
  -6  13   2      319.83      211.26     77.41 o 
  -5  13   2      123.71      128.37     65.31 o 
  -4  13   2      908.48     1027.81     84.21 o 
  -3  13   2      192.10      175.71     46.05 o 
  -2  13   2     2216.79     2129.16     86.99 o 
  -1  13   2     2208.02     2035.26     95.05 o 
   0  13   2     4353.57     3946.62    298.17 o 
   1  13   2      153.14      185.11     42.77 o 
   2  13   2      522.50      478.35     60.43 o 
   3  13   2      394.12      359.24     55.37 o 
   4  13   2     1617.76     1752.53    105.19 o 
   5  13   2      678.32      731.15     99.24 o 
   6  13   2      535.78      729.50    107.60 o 
  -6  14   2      303.74      304.68    208.06 o 
  -5  14   2      870.06     1054.81    142.88 o 
  -4  14   2      162.28      140.60     53.33 o 
  -3  14   2        3.90      -42.88     37.90 o 
  -2  14   2        4.87        7.09     39.65 o 
  -1  14   2     2175.38     2095.82     89.11 o 
   0  14   2      239.07      224.84     61.25 o 
   1  14   2     1766.95     1696.11     80.83 o 
   2  14   2     1959.19     1746.74     86.92 o 
   3  14   2      907.15      888.35     79.31 o 
   4  14   2       47.47       42.15     61.68 o 
   5  14   2       92.25       61.17     64.86 o 
  -5  15   2      128.94       99.00     82.57 o 
  -4  15   2      471.51      483.53     88.68 o 
  -3  15   2      485.58      495.23     67.40 o 
  -2  15   2      600.40      694.90     96.08 o 
  -1  15   2     3135.31     2913.13    155.34 o 
   0  15   2       57.33       49.37     50.80 o 
   1  15   2      557.55      555.99     65.92 o 
   2  15   2      825.31      841.34     81.36 o 
   3  15   2      586.39      419.33     81.87 o 
   4  15   2        7.86       -5.48     58.34 o 
   5  15   2     1138.06     1321.29    131.77 o 
  -4  16   2      823.00      948.97    118.91 o 
  -3  16   2        3.59      -25.83     49.78 o 
  -2  16   2       12.20       16.20     44.88 o 
  -1  16   2        1.26      -37.46     50.65 o 
   0  16   2     1278.07     1434.33    123.58 o 
   1  16   2      215.41      199.02     54.53 o 
   2  16   2      271.08      252.12     61.16 o 
   3  16   2       52.58       57.44     60.67 o 
   4  16   2      174.00      127.48     80.31 o 
  -3  17   2      784.79      801.17     90.19 o 
  -2  17   2      466.52      527.75     74.13 o 
  -1  17   2      105.41       73.57     65.85 o 
   0  17   2       65.60      116.79     65.73 o 
   1  17   2       99.05       56.06     60.94 o 
   2  17   2       75.15       70.77     54.40 o 
   3  17   2       16.54       16.37     65.06 o 
  -2  18   2       40.38      -18.89     62.90 o 
  -1  18   2       60.17       17.29     65.25 o 
   0  18   2      178.26      116.89     73.71 o 
   1  18   2      279.74      269.50     96.99 o 
   2  18   2      313.37      311.11     72.11 o 
  -7   0   3     2744.17     2800.92    177.29 o 
  -5   0   3     3466.49     3384.58    147.81 o 
  -3   0   3     2914.37     3003.57    112.70 o 
  -1   0   3    15474.25    16496.87    234.83 o 
   1   0   3   109667.88   100675.56   1265.17 o 
   3   0   3     1431.21     1292.83     41.85 o 
   5   0   3     7051.43     6635.98    238.73 o 
   7   0   3     4242.20     3940.71    216.41 o 
  -8   1   3       79.66       19.83     88.43 o 
  -7   1   3       45.23       26.06     49.50 o 
  -6   1   3     1374.49     1291.29     54.69 o 
  -5   1   3     5799.15     5660.41    111.36 o 
  -4   1   3     1478.73     1414.67     62.29 o 
  -3   1   3     2958.42     2932.43    155.88 o 
  -2   1   3     3061.76     3042.18     62.92 o 
  -1   1   3     3020.16     2971.89     39.10 o 
   0   1   3      474.36      402.00     14.66 o 
   1   1   3    32501.81    32910.48    588.79 o 
   2   1   3    13433.09    13991.29    142.19 o 
   3   1   3        6.33       17.73     15.20 o 
   4   1   3       10.79       -1.55     17.71 o 
   5   1   3      170.86      125.05     48.70 o 
   6   1   3      136.76       75.48     49.39 o 
   7   1   3       39.91       68.56     56.38 o 
   8   1   3       33.27       39.71     66.68 o 
  -8   2   3      182.90      177.02     73.48 o 
  -7   2   3      171.55      213.06     91.08 o 
  -6   2   3     3803.52     3807.74     95.99 o 
  -5   2   3      290.87      273.41     70.87 o 
  -4   2   3      258.33      188.58     25.83 o 
  -3   2   3      898.62      949.81     31.66 o 
  -2   2   3    20919.20    21367.57    216.02 o 
  -1   2   3    10033.74    10721.60    141.01 o 
   0   2   3     3799.38     3814.02     44.50 o 
   1   2   3      697.12      775.98     25.63 o 
   2   2   3      373.73      374.61     30.49 o 
   3   2   3     1371.67     1294.58     43.89 o 
   4   2   3     3443.59     3392.15     77.96 o 
   5   2   3       21.57       -0.45     62.85 o 
   6   2   3      410.71      467.88     75.03 o 
   7   2   3       81.56       34.46     53.92 o 
   8   2   3      809.44      904.88    110.61 o 
  -8   3   3      420.35      362.80     82.18 o 
  -7   3   3        7.26      -65.51     50.17 o 
  -6   3   3       17.54        7.30     26.28 o 
  -5   3   3     4040.00     3980.37     80.15 o 
  -4   3   3     9634.82     9375.17    116.01 o 
  -3   3   3    11226.66    11177.27    116.50 o 
  -2   3   3     5801.42     5921.78     87.45 o 
  -1   3   3    33431.61    34777.34    258.51 o 
   0   3   3      980.79     1034.60     20.54 o 
   1   3   3      307.26      252.86     16.09 o 
   2   3   3    17103.54    16361.44    170.36 o 
   3   3   3    17188.09    18177.61    158.32 o 
   4   3   3     7205.19     7077.81    124.32 o 
   5   3   3     1974.62     1982.66    136.14 o 
   6   3   3      186.72      100.69     56.27 o 
   7   3   3       90.30       84.24     62.26 o 
   8   3   3      359.33      153.88    124.51 o 
  -8   4   3      158.35      102.14     71.16 o 
  -7   4   3     2712.44     2800.49    178.48 o 
  -6   4   3      115.76      101.25    108.04 o 
  -5   4   3      267.22      247.74     43.14 o 
  -4   4   3      259.14      376.77     32.90 o 
  -3   4   3    18031.91    19117.04    187.29 o 
  -2   4   3      137.53       97.46     26.01 o 
  -1   4   3    28150.84    28523.56    287.13 o 
   0   4   3     2383.48     2340.82     40.00 o 
   1   4   3      433.29      359.38     25.12 o 
   2   4   3        0.03      -18.58     12.39 o 
   3   4   3     1457.06     1553.68     36.27 o 
   4   4   3     2028.61     1925.85    151.23 o 
   5   4   3       49.41      -23.11     28.40 o 
   6   4   3      312.75      261.33     60.63 o 
   7   4   3       63.57       15.35     53.86 o 
   8   4   3       54.08      110.09    197.17 o 
  -8   5   3       12.49       42.85     66.75 o 
  -7   5   3      323.20      308.46     87.07 o 
  -6   5   3      588.19      525.33     70.77 o 
  -5   5   3     4745.59     4700.21    107.90 o 
  -4   5   3     6133.94     6154.98    103.28 o 
  -3   5   3     3370.32     3313.98     59.33 o 
  -2   5   3     1755.73     1852.83     85.57 o 
  -1   5   3     3390.30     3435.61     58.47 o 
   0   5   3     1304.84     1312.78     33.07 o 
   1   5   3     9635.14     9805.07    142.01 o 
   2   5   3    14285.41    14818.96    138.13 o 
   3   5   3    15279.25    15795.90    151.40 o 
   4   5   3     1037.69      999.85     47.95 o 
   5   5   3      238.64      270.01     38.07 o 
   6   5   3        4.56       -1.81     39.98 o 
   7   5   3        0.76      -52.14     54.18 o 
   8   5   3      219.24      137.47     79.35 o 
  -8   6   3      311.66      369.38     88.93 o 
  -7   6   3      397.62      488.20     80.33 o 
  -6   6   3     2266.98     2302.48    113.30 o 
  -5   6   3        8.55       15.28     31.75 o 
  -4   6   3     1639.64     1794.65     65.03 o 
  -3   6   3      342.31      357.46     25.68 o 
  -2   6   3      517.50      352.46     33.26 o 
  -1   6   3        6.65      -15.40     12.22 o 
   0   6   3    25156.64    25499.02    206.11 o 
   1   6   3     1044.11     1038.71     33.13 o 
   2   6   3     2737.92     2758.66     54.55 o 
   3   6   3      641.89      596.04     36.10 o 
   4   6   3     6070.00     5833.24    190.94 o 
   5   6   3        3.07       -2.49     29.42 o 
   6   6   3     1386.80     1531.87    211.58 o 
   7   6   3       38.87       75.48     65.07 o 
   8   6   3     1257.74     1084.62    131.76 o 
  -8   7   3        2.93      -46.38     87.45 o 
  -7   7   3      586.56      664.81    255.91 o 
  -6   7   3      290.52      315.25     66.98 o 
  -5   7   3     1061.57     1226.45     69.39 o 
  -4   7   3     3080.04     3056.51     86.79 o 
  -3   7   3       22.96       17.36     15.90 o 
  -2   7   3     1943.99     1899.55     60.03 o 
  -1   7   3       50.23       -7.85     16.14 o 
   0   7   3     1147.07     1245.51     39.26 o 
   1   7   3     1346.34     1347.85     40.09 o 
   2   7   3     7590.06     7412.34     98.19 o 
   3   7   3        2.65        9.36     18.48 o 
   4   7   3       51.39       58.41     29.72 o 
   5   7   3       97.00       42.68     31.62 o 
   6   7   3        4.74       14.59     56.03 o 
   7   7   3        5.83       15.89     63.71 o 
  -8   8   3      181.02      270.48    108.91 o 
  -7   8   3      785.35     1028.63    117.41 o 
  -6   8   3      568.39      612.82     82.39 o 
  -5   8   3     1568.25     1616.93     73.86 o 
  -4   8   3       13.77        5.86     28.17 o 
  -3   8   3      795.21      806.53     88.10 o 
  -2   8   3      228.06      190.18     31.95 o 
  -1   8   3    12236.27    11879.38    161.51 o 
   0   8   3       12.95       25.45     18.39 o 
   1   8   3    13521.53    12921.69    211.74 o 
   2   8   3      233.36      218.01     27.86 o 
   3   8   3        0.35      -17.77     18.73 o 
   4   8   3     1921.80     1978.55     71.11 o 
   5   8   3     2942.68     3084.28    120.67 o 
   6   8   3       15.10       44.95     58.66 o 
   7   8   3     2754.97     2839.11    151.08 o 
  -7   9   3        0.19      -67.08     52.83 o 
  -6   9   3       93.62      155.60     64.34 o 
  -5   9   3     4433.75     4678.34    123.33 o 
  -4   9   3      113.12       73.67     34.03 o 
  -3   9   3     2080.52     1950.39     71.59 o 
  -2   9   3     1431.50     1308.60     75.15 o 
  -1   9   3      197.67      214.11     64.87 o 
   0   9   3      707.98      692.21     74.58 o 
   1   9   3    11302.79    11411.32    249.57 o 
   2   9   3       50.38       20.26     29.89 o 
   3   9   3     7218.68     7137.84    109.32 o 
   4   9   3     5901.37     6217.25    165.27 o 
   5   9   3      528.50      472.45     72.99 o 
   6   9   3       74.40       35.81     47.18 o 
   7   9   3        0.61       47.33     77.49 o 
  -7  10   3      263.68      379.27     86.51 o 
  -6  10   3      300.07      282.98     74.11 o 
  -5  10   3      412.53      521.95     62.06 o 
  -4  10   3      710.18      675.71     64.44 o 
  -3  10   3       33.35       57.64     34.62 o 
  -2  10   3    10264.68    10413.27    178.77 o 
  -1  10   3      437.11      321.79     42.08 o 
   0  10   3     1685.14     1664.30     53.50 o 
   1  10   3     3727.44     3591.66     76.53 o 
   2  10   3       31.07       54.32     23.94 o 
   3  10   3     2326.37     2313.47     70.56 o 
   4  10   3     1235.85     1228.41     88.44 o 
   5  10   3      285.40      277.04     68.85 o 
   6  10   3      115.15       64.57     63.03 o 
   7  10   3      213.41      263.73     86.18 o 
  -7  11   3        3.50      -76.99     64.70 o 
  -6  11   3      143.22      141.51     67.06 o 
  -5  11   3      104.95       38.70     51.60 o 
  -4  11   3     3668.17     3830.02    147.13 o 
  -3  11   3     3490.40     3548.93    105.04 o 
  -2  11   3     3202.01     3160.49    155.76 o 
  -1  11   3       74.50       29.72     29.25 o 
   0  11   3       30.49       17.45     23.62 o 
   1  11   3     1571.58     1502.97     54.38 o 
   2  11   3     9140.55     8867.78    282.53 o 
   3  11   3     2994.39     2975.75     92.68 o 
   4  11   3     3836.60     3804.13    140.13 o 
   5  11   3     1316.95     1337.77    119.58 o 
   6  11   3        3.39      -46.47     49.42 o 
  -6  12   3      311.73      363.86     84.77 o 
  -5  12   3      202.95      159.88     62.31 o 
  -4  12   3       27.01        6.47     37.61 o 
  -3  12   3     1909.24     1839.92     81.00 o 
  -2  12   3     1379.13     1298.82     68.31 o 
  -1  12   3     1724.59     1796.00     75.18 o 
   0  12   3      275.96      188.08     42.27 o 
   1  12   3      627.70      779.93     85.48 o 
   2  12   3      150.51      156.60     35.26 o 
   3  12   3       81.92       18.72     36.90 o 
   4  12   3      645.42      677.04     87.12 o 
   5  12   3      836.25      947.44    241.33 o 
   6  12   3       68.87       -0.12     55.06 o 
  -6  13   3      338.38      294.89     88.42 o 
  -5  13   3      459.57      564.28     90.49 o 
  -4  13   3      132.46       68.08     46.09 o 
  -3  13   3     1776.55     1678.34     81.77 o 
  -2  13   3        9.52      -24.72     34.56 o 
  -1  13   3      130.45       82.76     40.21 o 
   0  13   3     1044.03     1113.69    145.97 o 
   1  13   3     2041.03     2079.27    104.08 o 
   2  13   3      233.53      196.96     45.78 o 
   3  13   3     1952.68     1835.78    101.94 o 
   4  13   3       77.67      106.80     61.55 o 
   5  13   3      118.96      118.29     66.66 o 
   6  13   3       59.88      101.27     65.66 o 
  -6  14   3      509.16      393.60     96.93 o 
  -5  14   3       14.31       37.24     65.30 o 
  -4  14   3      236.46      278.51     64.37 o 
  -3  14   3      802.22      664.69     73.97 o 
  -2  14   3     2147.51     2171.99     92.48 o 
  -1  14   3       15.95      -20.44     45.93 o 
   0  14   3     5519.02     5634.93    170.22 o 
   1  14   3      433.45      443.80     57.96 o 
   2  14   3      702.86      799.27     74.44 o 
   3  14   3      108.29      135.68     54.96 o 
   4  14   3       82.87      117.89     76.94 o 
   5  14   3       55.21      -35.43    100.78 o 
  -5  15   3      129.36      117.05     74.54 o 
  -4  15   3     1874.36     2025.37    105.98 o 
  -3  15   3        2.56      -22.61     41.07 o 
  -2  15   3       10.84      -27.56     40.40 o 
  -1  15   3      283.45      285.72     66.69 o 
   0  15   3       29.56       -2.49     47.06 o 
   1  15   3        0.13        6.64     40.08 o 
   2  15   3     1502.70     1649.39    119.22 o 
   3  15   3       60.40        2.66     58.01 o 
   4  15   3      214.45      191.42     73.12 o 
   5  15   3       33.92      -19.42     75.48 o 
  -4  16   3        0.00      -33.78     60.98 o 
  -3  16   3       17.90      -17.71     47.51 o 
  -2  16   3        6.61      -56.65     41.93 o 
  -1  16   3     1188.46     1282.84    118.51 o 
   0  16   3      616.04      570.23     89.42 o 
   1  16   3      182.13       87.76     51.63 o 
   2  16   3      297.58      174.69     55.74 o 
   3  16   3       12.39      -68.38     53.25 o 
   4  16   3      195.99      122.95     78.95 o 
  -3  17   3      614.92      586.86     83.06 o 
  -2  17   3      555.25      505.59     80.20 o 
  -1  17   3      136.85      136.07     67.63 o 
   0  17   3       72.28       -5.65     56.78 o 
   1  17   3      530.23      472.49     94.33 o 
   2  17   3        3.93       18.14     52.87 o 
   3  17   3      790.86      871.27    296.92 o 
  -2  18   3      521.45      593.35    104.61 o 
  -1  18   3      601.61      631.49    106.03 o 
   0  18   3       13.76      -88.35     58.90 o 
   1  18   3      380.36      376.94     91.01 o 
   2  18   3       10.87      -38.88     54.98 o 
  -6   0   4      367.74      341.71     76.61 o 
  -4   0   4     5313.12     5577.03    180.86 o 
  -2   0   4     4444.78     4506.81    131.34 o 
   0   0   4      342.79      249.79     18.00 o 
   2   0   4     1048.29      994.80     65.67 o 
   4   0   4     5170.16     5108.44     98.18 o 
   6   0   4     1081.03     1313.39    150.95 o 
   8   0   4      102.01       90.27     88.64 o 
  -8   1   4       43.94       71.09     92.65 o 
  -7   1   4      215.80      212.51     60.76 o 
  -6   1   4     5247.86     5093.46    116.70 o 
  -5   1   4     1909.40     1796.37     65.39 o 
  -4   1   4        4.23      -14.67     22.91 o 
  -3   1   4     1410.87     1325.56     44.49 o 
  -2   1   4     1248.54     1246.11     36.31 o 
  -1   1   4    34107.74    35123.52    303.63 o 
   0   1   4    15749.50    16355.56    125.90 o 
   1   1   4    22595.11    23678.01    442.07 o 
   2   1   4    36844.46    38446.58    318.55 o 
   3   1   4      257.52      285.56     26.86 o 
   4   1   4     4339.86     4207.67     83.20 o 
   5   1   4     1927.36     1694.53     90.80 o 
   6   1   4     1348.35     1442.65     92.65 o 
   7   1   4     1228.40     1637.75    126.16 o 
   8   1   4      261.34      360.88     85.46 o 
  -8   2   4        4.49        5.62     56.64 o 
  -7   2   4     1119.12     1250.09    107.33 o 
  -6   2   4      142.36      107.36     58.85 o 
  -5   2   4     5700.22     5789.95     98.96 o 
  -4   2   4       15.42      -21.72     19.85 o 
  -3   2   4     8201.84     7867.32    114.63 o 
  -2   2   4      660.28      692.81     28.99 o 
  -1   2   4     6686.76     6962.75     74.24 o 
   0   2   4      235.05      199.35     17.14 o 
   1   2   4     1284.60     1376.65     35.14 o 
   2   2   4      216.04      283.13     58.05 o 
   3   2   4    47423.33    48815.93    411.48 o 
   4   2   4      421.78      502.29     41.19 o 
   5   2   4       27.82      -31.74     37.24 o 
   6   2   4       44.16      -14.90     44.15 o 
   7   2   4       29.85       -4.80     49.07 o 
   8   2   4       92.05       95.34    163.74 o 
  -8   3   4      282.86      337.89     84.63 o 
  -7   3   4       54.97      -18.23     45.77 o 
  -6   3   4        4.01      -25.09     28.98 o 
  -5   3   4     2239.61     2116.94     59.74 o 
  -4   3   4       33.87       22.33     23.00 o 
  -3   3   4     4802.64     4877.50     70.48 o 
  -2   3   4      822.06      824.07     33.11 o 
  -1   3   4     6754.74     6872.60     78.39 o 
   0   3   4      631.75      605.41     17.10 o 
   1   3   4     7239.61     7087.69     67.31 o 
   2   3   4     8985.97     9209.77    150.06 o 
   3   3   4      201.57      186.04     34.36 o 
   4   3   4      421.43      508.17     70.12 o 
   5   3   4     1052.50     1130.24    209.74 o 
   6   3   4       11.06      -65.58     43.72 o 
   7   3   4      105.08       47.88     66.37 o 
   8   3   4       87.11       59.89     67.33 o 
  -8   4   4      750.51      595.88    104.03 o 
  -7   4   4       66.60       97.53     53.01 o 
  -6   4   4      179.58      110.36     41.47 o 
  -5   4   4        9.90      -12.03     21.62 o 
  -4   4   4    24119.35    24599.15    222.94 o 
  -3   4   4      213.86      308.59     24.67 o 
  -2   4   4    41810.71    43985.23    368.81 o 
  -1   4   4      703.94      625.82     25.60 o 
   0   4   4     2071.51     2129.87     34.12 o 
   1   4   4        9.24       -3.44      9.09 o 
   2   4   4    20679.07    21022.77    157.67 o 
   3   4   4     1723.08     1736.90     39.45 o 
   4   4   4     9775.30    10151.42    152.74 o 
   5   4   4      752.45      883.83    104.19 o 
   6   4   4        0.37      -62.96     41.97 o 
   7   4   4       14.18      -22.08     52.80 o 
   8   4   4      486.54      524.55    106.33 o 
  -8   5   4      293.96      250.11     80.51 o 
  -7   5   4      321.78      323.28     68.91 o 
  -6   5   4     2135.90     2015.78     80.58 o 
  -5   5   4      330.51      328.78     72.82 o 
  -4   5   4      241.32      271.70     28.45 o 
  -3   5   4       22.09       65.96     18.05 o 
  -2   5   4     3404.33     3267.49     75.31 o 
  -1   5   4     7501.48     7595.15     93.32 o 
   0   5   4     8910.94     8954.04    138.78 o 
   1   5   4     8676.26     8843.95     95.90 o 
   2   5   4     4393.32     4364.38    110.23 o 
   3   5   4     1750.66     1817.46     41.66 o 
   4   5   4      433.33      476.95     56.24 o 
   5   5   4        1.33      -36.33     24.22 o 
   6   5   4      747.94      832.84     95.41 o 
   7   5   4       79.66       -8.19     64.71 o 
   8   5   4      705.08      793.25    114.91 o 
  -8   6   4       33.61       11.16     88.64 o 
  -7   6   4       37.13        5.70     57.22 o 
  -6   6   4      511.93      714.28    168.89 o 
  -5   6   4      911.99     1045.64     68.50 o 
  -4   6   4       57.63       32.15     26.56 o 
  -3   6   4     8480.65     8670.87    275.50 o 
  -2   6   4       55.81       41.84     21.73 o 
  -1   6   4     1013.83      904.61     34.12 o 
   0   6   4     1674.84     1686.39     46.97 o 
   1   6   4        5.13        0.43     12.92 o 
   2   6   4      486.16      445.55     51.93 o 
   3   6   4     6994.84     7114.38     95.82 o 
   4   6   4      538.08      646.06     51.71 o 
   5   6   4     1096.34     1091.21     56.57 o 
   6   6   4      112.16       91.47     45.76 o 
   7   6   4      368.38      261.40     79.15 o 
   8   6   4        0.27      -32.42     76.56 o 
  -8   7   4      195.33      192.46    101.32 o 
  -7   7   4      618.81      840.23     94.69 o 
  -6   7   4     1320.69     1333.90     94.02 o 
  -5   7   4     6102.74     5790.11    128.54 o 
  -4   7   4      642.03      702.09     55.44 o 
  -3   7   4      434.10      385.96     51.82 o 
  -2   7   4     5697.17     5687.09    106.28 o 
  -1   7   4     2819.66     2487.20     57.72 o 
   0   7   4    10549.19    10507.03    124.03 o 
   1   7   4    13211.69    13279.66    204.51 o 
   2   7   4     4799.67     4764.67     77.32 o 
   3   7   4      435.09      429.88     51.55 o 
   4   7   4      874.12      944.03     55.30 o 
   5   7   4     4817.07     4727.58    133.84 o 
   6   7   4      681.33      611.51     90.43 o 
   7   7   4      708.16      803.57    263.00 o 
  -8   8   4       13.54      -92.33     91.57 o 
  -7   8   4       68.36       56.49     64.64 o 
  -6   8   4      240.25      326.44     70.23 o 
  -5   8   4      364.30      459.18     56.22 o 
  -4   8   4     2086.08     2270.71     79.48 o 
  -3   8   4     1111.84     1019.95     52.61 o 
  -2   8   4     1470.49     1469.44     57.82 o 
  -1   8   4      209.44      218.66     28.93 o 
   0   8   4      206.30      112.20     26.10 o 
   1   8   4       43.67       39.84     19.36 o 
   2   8   4      920.63      901.83     37.93 o 
   3   8   4     1249.84     1187.52     50.63 o 
   4   8   4     2320.96     2358.15     79.70 o 
   5   8   4      226.39      205.06     55.67 o 
   6   8   4      486.53      479.63     87.78 o 
   7   8   4       21.61      -16.98     67.46 o 
  -7   9   4      159.13      121.26     66.38 o 
  -6   9   4     1985.95     2083.41    111.45 o 
  -5   9   4        4.45       13.37     37.68 o 
  -4   9   4      396.03      358.90     48.24 o 
  -3   9   4        3.05       -5.30     26.13 o 
  -2   9   4     1594.95     1543.45     69.19 o 
  -1   9   4     2411.30     2367.88     63.00 o 
   0   9   4     4497.90     4346.35     80.96 o 
   1   9   4     1674.18     1567.08     49.88 o 
   2   9   4     4095.61     4103.48     79.29 o 
   3   9   4      839.32      945.02     83.48 o 
   4   9   4     1201.83     1298.54     69.39 o 
   5   9   4       56.12       90.15     45.05 o 
   6   9   4     1584.46     1610.88    273.68 o 
   7   9   4      549.01      483.93    100.05 o 
  -7  10   4      106.43       39.15     64.48 o 
  -6  10   4       98.08       20.31     55.25 o 
  -5  10   4     4450.66     4460.50    125.95 o 
  -4  10   4      677.87      746.43     76.11 o 
  -3  10   4     8371.54     8411.60    156.71 o 
  -2  10   4      382.74      364.33     47.07 o 
  -1  10   4     1635.17     1548.72     64.32 o 
   0  10   4       17.38        0.14     20.75 o 
   1  10   4     2544.11     2496.92     72.86 o 
   2  10   4     1101.07     1154.76     47.24 o 
   3  10   4    11696.95    12011.59    154.32 o 
   4  10   4      822.91      854.59     99.75 o 
   5  10   4      211.08      300.26     58.44 o 
   6  10   4       71.86       -4.14     56.64 o 
   7  10   4       15.78       -4.27     67.66 o 
  -7  11   4      152.03      108.71     73.55 o 
  -6  11   4        0.45      -29.20     63.88 o 
  -5  11   4      726.79      790.09     74.37 o 
  -4  11   4       16.23       77.52     48.51 o 
  -3  11   4      886.99     1012.96     83.89 o 
  -2  11   4      269.51      236.30     42.83 o 
  -1  11   4      423.51      450.92     49.59 o 
   0  11   4       21.34      -15.22     22.51 o 
   1  11   4     1827.31     1789.02     58.78 o 
   2  11   4       46.29       19.75     27.62 o 
   3  11   4        6.91      -15.17     31.51 o 
   4  11   4      391.49      403.40     70.25 o 
   5  11   4        4.36      -36.02     50.50 o 
   6  11   4       16.04        7.46     54.80 o 
  -6  12   4       92.11       34.47     66.19 o 
  -5  12   4       68.38       75.12     59.80 o 
  -4  12   4     2335.81     2436.79     97.35 o 
  -3  12   4      726.13      704.42     70.43 o 
  -2  12   4     7847.95     7741.87    156.59 o 
  -1  12   4      270.05      195.48     41.85 o 
   0  12   4       83.82       53.45     29.94 o 
   1  12   4      375.43      335.26     40.70 o 
   2  12   4     2919.11     2884.52     78.65 o 
   3  12   4      650.07      540.98     86.64 o 
   4  12   4      781.07      815.67     91.60 o 
   5  12   4       81.66       20.28     64.52 o 
   6  12   4      246.92      315.53     70.92 o 
  -6  13   4     1460.60     2059.84    267.83 o 
  -5  13   4        2.72      -36.50     52.07 o 
  -4  13   4       17.11      -30.30     41.07 o 
  -3  13   4      346.84      283.79     69.89 o 
  -2  13   4      877.88      677.13     67.85 o 
  -1  13   4     4309.71     4158.91    142.85 o 
   0  13   4     3294.33     3309.55    252.11 o 
   1  13   4       47.24      -21.64     28.30 o 
   2  13   4     1956.58     1869.98    142.81 o 
   3  13   4        7.67       -8.66     47.14 o 
   4  13   4       34.74       65.00     57.06 o 
   5  13   4        2.36      -23.57     57.14 o 
   6  13   4      345.21      410.05     83.67 o 
  -5  14   4      386.91      244.26     83.77 o 
  -4  14   4     1220.60     1525.07    104.65 o 
  -3  14   4      692.19      688.13     74.19 o 
  -2  14   4      937.90      763.27    144.38 o 
  -1  14   4      326.49      242.67     94.49 o 
   0  14   4      248.86      296.53     68.71 o 
   1  14   4        8.34      -14.79     30.98 o 
   2  14   4      907.83      903.63     78.84 o 
   3  14   4      124.93       40.22     54.55 o 
   4  14   4      476.37      434.33     80.05 o 
   5  14   4      376.07      366.10     85.63 o 
  -5  15   4     1139.30     1145.81    304.56 o 
  -4  15   4       30.22        7.45     52.93 o 
  -3  15   4       12.42      -55.90     40.74 o 
  -2  15   4      375.26      356.81     59.94 o 
  -1  15   4     3116.86     3055.29    148.89 o 
   0  15   4      416.70      411.27     76.88 o 
   1  15   4     3468.10     3486.14    114.30 o 
   2  15   4       19.57      -14.40     39.41 o 
   3  15   4       71.64       40.60     57.91 o 
   4  15   4      153.07       62.30     64.25 o 
  -4  16   4      148.55      187.84     64.53 o 
  -3  16   4      242.73      213.00     60.04 o 
  -2  16   4      780.02      851.75     87.16 o 
  -1  16   4        0.83      -36.99     51.21 o 
   0  16   4      314.02      214.07     68.52 o 
   1  16   4        0.47       16.87     43.02 o 
   2  16   4      500.56      509.03     72.23 o 
   3  16   4      485.10      426.26     85.92 o 
   4  16   4      364.14      230.16     85.72 o 
  -3  17   4      201.67      169.51     65.46 o 
  -2  17   4      167.97      148.14     73.83 o 
  -1  17   4        0.32       14.96     63.45 o 
   0  17   4     1186.93     1184.85    120.07 o 
   1  17   4       16.69       13.52     47.11 o 
   2  17   4      219.04      175.46     89.18 o 
   3  17   4      135.08       52.89     68.54 o 
  -2  18   4       10.69      -38.36     67.24 o 
  -1  18   4     1142.38     1112.34    147.21 o 
   0  18   4       15.63      -45.37     59.42 o 
   1  18   4      607.97      397.83     90.35 o 
   2  18   4       86.08       93.34     77.02 o 
  -7   0   5     3061.92     3044.43    124.89 o 
  -5   0   5    12472.42    12575.71    318.81 o 
  -3   0   5       61.29       22.21     30.45 o 
  -1   0   5   113583.44   107578.33    951.18 o 
   1   0   5    18262.52    19399.48    210.66 o 
   3   0   5     6452.08     6489.36    197.77 o 
   5   0   5    10367.47     9674.76    299.41 o 
   7   0   5     1138.41     1262.57    161.25 o 
  -8   1   5       47.02       67.03     62.81 o 
  -7   1   5      399.49      338.37     71.52 o 
  -6   1   5     1201.72     1250.71     68.17 o 
  -5   1   5       22.36      -19.13     29.21 o 
  -4   1   5     1000.28      894.53     50.92 o 
  -3   1   5     6661.03     6842.13    105.56 o 
  -2   1   5    10507.31    10646.96    122.71 o 
  -1   1   5     3031.36     3012.95     38.01 o 
   0   1   5      122.55      142.92     13.27 o 
   1   1   5      272.52      290.30     21.26 o 
   2   1   5       38.38       59.56     15.96 o 
   3   1   5      123.32      135.95     25.35 o 
   4   1   5     5833.96     5729.35     97.50 o 
   5   1   5     7352.29     7217.05    181.15 o 
   6   1   5      908.66      809.04     89.86 o 
   7   1   5      875.68      872.99    102.50 o 
   8   1   5      157.75      194.87     79.33 o 
  -8   2   5       13.76      -22.60     57.76 o 
  -7   2   5       59.66       38.43     51.58 o 
  -6   2   5     1083.83     1029.93     57.05 o 
  -5   2   5      285.45      239.65     34.79 o 
  -4   2   5     5364.43     5270.82    103.01 o 
  -3   2   5       62.93       37.33     23.03 o 
  -2   2   5     3833.23     3831.84     68.49 o 
  -1   2   5    19913.23    20476.50    158.58 o 
   0   2   5     8521.56     8644.01     85.33 o 
   1   2   5       67.33       22.49     20.04 o 
   2   2   5    22259.55    23054.25    219.90 o 
   3   2   5      292.80      379.09     33.35 o 
   4   2   5      268.28      265.95     33.70 o 
   5   2   5      103.47       98.69     47.06 o 
   6   2   5      769.01      767.10     87.95 o 
   7   2   5      133.74      120.22     65.01 o 
   8   2   5      506.48      501.94     97.50 o 
  -8   3   5      144.23      176.15     74.02 o 
  -7   3   5      602.36      647.03     78.68 o 
  -6   3   5       56.57       16.67     30.92 o 
  -5   3   5      878.15      900.66     57.16 o 
  -4   3   5    11782.76    12031.78    137.04 o 
  -3   3   5     9115.05     9356.59    131.71 o 
  -2   3   5     1069.19      921.37     44.46 o 
  -1   3   5     2618.42     2601.77     55.75 o 
   0   3   5        8.56       -2.10      7.14 o 
   1   3   5        2.13       -8.16      8.80 o 
   2   3   5     5835.22     5875.54     92.73 o 
   3   3   5     8590.94     8345.73    123.42 o 
   4   3   5     7029.36     7223.23    145.15 o 
   5   3   5        3.85      -49.73     38.59 o 
   6   3   5        0.86       -3.25     44.48 o 
   7   3   5        0.04      -50.47     50.87 o 
   8   3   5        0.87      -14.37     62.42 o 
  -8   4   5        9.00      -55.05     71.30 o 
  -7   4   5      174.82      146.88     56.65 o 
  -6   4   5      233.33      118.24     40.41 o 
  -5   4   5     3156.04     2940.09    118.29 o 
  -4   4   5     1647.22     1662.26     59.08 o 
  -3   4   5     4178.98     4019.17     61.70 o 
  -2   4   5     2605.51     2705.53     63.35 o 
  -1   4   5       48.93       21.86     12.64 o 
   0   4   5      650.63      670.66     20.54 o 
   1   4   5     3736.68     3485.10     48.68 o 
   2   4   5       15.59       -4.24     11.13 o 
   3   4   5    17000.63    17324.77    201.47 o 
   4   4   5       45.01       46.21     27.65 o 
   5   4   5        3.59      -19.91     37.96 o 
   6   4   5      265.78      197.06     61.47 o 
   7   4   5      302.74      323.75     77.36 o 
   8   4   5       96.49       74.22     72.14 o 
  -8   5   5       20.43       48.76     91.24 o 
  -7   5   5     1040.98     1075.87     99.38 o 
  -6   5   5      286.81      203.13     66.86 o 
  -5   5   5      212.78      257.32     45.12 o 
  -4   5   5      997.27      954.72     51.88 o 
  -3   5   5    31653.05    33258.55    321.06 o 
  -2   5   5     2530.21     2468.90     64.10 o 
  -1   5   5     1022.47      859.50     50.38 o 
   0   5   5      134.46      115.18     14.85 o 
   1   5   5      178.38      144.77     16.83 o 
   2   5   5     1875.77     1813.31     39.70 o 
   3   5   5    10327.65    10327.20    105.05 o 
   4   5   5     3615.06     3573.39     80.20 o 
   5   5   5      809.80      894.68     70.74 o 
   6   5   5      609.78      636.42     83.96 o 
   7   5   5       10.69        3.80     49.55 o 
   8   5   5        9.97      -26.50     72.11 o 
  -8   6   5      283.00      241.00    114.87 o 
  -7   6   5      194.79      159.11     61.25 o 
  -6   6   5     3568.85     3699.80    107.76 o 
  -5   6   5       60.26       56.16     32.76 o 
  -4   6   5     2632.56     2577.32     79.77 o 
  -3   6   5      225.10      185.55     33.64 o 
  -2   6   5     8828.60     8751.70    131.69 o 
  -1   6   5      432.60      364.53     21.10 o 
   0   6   5    16842.29    17885.38    231.51 o 
   1   6   5      441.10      468.68     53.41 o 
   2   6   5     9055.97     9180.07     99.77 o 
   3   6   5      870.92      823.57     34.60 o 
   4   6   5      809.31      873.85     71.96 o 
   5   6   5      280.18      332.20     43.86 o 
   6   6   5     2703.32     2713.13    128.14 o 
   7   6   5        0.68        7.45     66.23 o 
  -8   7   5       31.69        8.99     82.57 o 
  -7   7   5        6.03      -66.94     44.63 o 
  -6   7   5      584.23      575.68     89.62 o 
  -5   7   5       57.93       24.37     32.55 o 
  -4   7   5     1855.92     1955.11     72.10 o 
  -3   7   5      112.82      112.62     30.38 o 
  -2   7   5      925.30      916.51     55.84 o 
  -1   7   5     5220.99     5316.10     87.12 o 
   0   7   5     3741.94     3566.36     65.56 o 
   1   7   5      625.28      553.34     42.88 o 
   2   7   5     1098.31     1181.58     40.71 o 
   3   7   5      113.36      104.22     22.05 o 
   4   7   5     5202.78     5453.54    123.19 o 
   5   7   5      931.16     1017.57     58.89 o 
   6   7   5      261.87      343.40     77.56 o 
   7   7   5      701.05      528.89     97.60 o 
  -8   8   5      107.60       77.70     97.42 o 
  -7   8   5     1439.33     1684.83    197.55 o 
  -6   8   5      396.70      478.57     77.05 o 
  -5   8   5     6537.39     6875.86    148.22 o 
  -4   8   5     1205.52     1040.34     74.45 o 
  -3   8   5     1050.55     1042.97     53.72 o 
  -2   8   5      620.28      632.71     50.24 o 
  -1   8   5    13069.77    13290.48    154.74 o 
   0   8   5      138.21       81.87     21.78 o 
   1   8   5    13083.30    13185.35    144.94 o 
   2   8   5      740.11      730.44     42.18 o 
   3   8   5      826.39      880.74     48.13 o 
   4   8   5     1503.12     1490.38     61.52 o 
   5   8   5     1477.15     1503.70     99.69 o 
   6   8   5       38.47      -18.14     59.45 o 
   7   8   5      335.94      269.11     86.95 o 
  -7   9   5       17.27      -27.49     56.41 o 
  -6   9   5       95.91       75.74     59.01 o 
  -5   9   5      154.80      258.91     52.22 o 
  -4   9   5      351.88      257.54     46.77 o 
  -3   9   5     5687.86     5785.62    137.55 o 
  -2   9   5     3605.11     3708.59    111.08 o 
  -1   9   5     1950.21     1958.04     58.62 o 
   0   9   5     1200.91     1334.58     58.92 o 
   1   9   5      877.29      824.70     49.90 o 
   2   9   5      483.43      442.37     37.33 o 
   3   9   5     1895.80     1900.59     69.96 o 
   4   9   5      355.11      391.08     44.95 o 
   5   9   5     1790.16     1936.45     96.05 o 
   6   9   5      118.11       54.94     63.09 o 
   7   9   5       81.39        1.04     74.43 o 
  -7  10   5       20.56       -1.93     58.94 o 
  -6  10   5      271.29      245.74     71.97 o 
  -5  10   5     1299.78     1542.19     83.63 o 
  -4  10   5     3349.17     3131.33    101.67 o 
  -3  10   5       14.39       32.02     31.69 o 
  -2  10   5      699.58      842.49     76.54 o 
  -1  10   5     1858.39     1841.48     61.13 o 
   0  10   5     2202.37     2220.30     62.46 o 
   1  10   5      254.01      192.27     30.44 o 
   2  10   5     5196.83     5133.67     94.66 o 
   3  10   5     1396.99     1257.33     66.28 o 
   4  10   5      854.40      874.63     90.62 o 
   5  10   5       55.34       82.15     47.99 o 
   6  10   5        0.59      -13.32     69.03 o 
   7  10   5        0.28      -64.17     75.04 o 
  -7  11   5        0.20       -6.13     61.97 o 
  -6  11   5      242.78      297.95     74.48 o 
  -5  11   5      438.81      486.78     66.08 o 
  -4  11   5     5420.70     5556.26    139.06 o 
  -3  11   5      986.45     1108.91     77.63 o 
  -2  11   5     5681.06     5574.58    127.56 o 
  -1  11   5      975.74      904.38    160.64 o 
   0  11   5      160.59      119.99     28.47 o 
   1  11   5     1478.71     1429.16     54.51 o 
   2  11   5      709.66      704.32     63.78 o 
   3  11   5      512.12      712.78    127.49 o 
   4  11   5     1443.70     1400.14     99.97 o 
   5  11   5      123.52      136.86     59.15 o 
   6  11   5        1.93      -47.46     64.48 o 
  -6  12   5       29.27       25.36     61.04 o 
  -5  12   5       65.03       46.80     52.69 o 
  -4  12   5      375.78      280.92     53.03 o 
  -3  12   5      140.42       88.62     43.66 o 
  -2  12   5      421.04      472.44     69.03 o 
  -1  12   5        2.37      -10.44     38.14 o 
   0  12   5      579.33      602.87     50.33 o 
   1  12   5     2013.31     1988.89     65.59 o 
   2  12   5      854.89      922.98     89.66 o 
   3  12   5     1330.04     1302.25    104.35 o 
   4  12   5       27.15      -24.52     53.64 o 
   5  12   5        0.34      -43.78     49.63 o 
   6  12   5      110.01        9.43     73.47 o 
  -6  13   5      404.85      356.69     94.58 o 
  -5  13   5       16.56      -48.83     45.95 o 
  -4  13   5        9.81      -45.56     40.74 o 
  -3  13   5     2916.29     2725.39    102.51 o 
  -2  13   5       75.32       -5.85     35.91 o 
  -1  13   5     1226.34     1314.63    203.56 o 
   0  13   5      788.68      809.14     96.39 o 
   1  13   5      147.84       91.30     34.03 o 
   2  13   5      310.07      296.82     59.28 o 
   3  13   5     1221.66     1455.57    115.02 o 
   4  13   5       22.46      -62.26     51.22 o 
   5  13   5      567.22      728.05     85.49 o 
  -5  14   5      543.57      619.93    100.80 o 
  -4  14   5      580.16      526.66     70.81 o 
  -3  14   5       59.19       38.62     42.96 o 
  -2  14   5      494.55      454.66     62.96 o 
  -1  14   5      648.02      663.54     92.49 o 
   0  14   5     6724.90     6890.04    532.94 o 
   1  14   5      723.93      802.34     62.27 o 
   2  14   5     1253.62     1386.52     83.78 o 
   3  14   5      154.85      119.91     72.06 o 
   4  14   5      195.37      141.29     66.03 o 
   5  14   5      408.13      467.62     80.06 o 
  -5  15   5      125.79      187.45     74.81 o 
  -4  15   5      360.61      233.04     65.68 o 
  -3  15   5      121.41       92.43     51.07 o 
  -2  15   5      417.96      467.57     67.49 o 
  -1  15   5      461.75      496.22     81.43 o 
   0  15   5     1909.43     1880.14    107.81 o 
   1  15   5      106.44       99.27     46.98 o 
   2  15   5       53.16      -40.32     40.45 o 
   3  15   5       37.54        0.77     56.21 o 
   4  15   5      972.33      993.41    115.53 o 
  -4  16   5      787.13      794.89     91.58 o 
  -3  16   5       52.40       51.04     55.96 o 
  -2  16   5       90.45       47.83     50.58 o 
  -1  16   5     1081.48     1075.99    112.05 o 
   0  16   5      164.91      164.95     68.70 o 
   1  16   5     3081.94     3073.30    111.90 o 
   2  16   5      342.59      278.09     76.32 o 
   3  16   5      132.65       96.51     77.64 o 
   4  16   5        5.85      -88.58     59.05 o 
  -3  17   5     1084.52     1235.15    107.08 o 
  -2  17   5      641.40      661.19    101.99 o 
  -1  17   5      455.49      387.76     88.32 o 
   0  17   5       38.92        4.69     59.23 o 
   1  17   5       91.55        5.85     48.32 o 
   2  17   5      374.58      229.60     76.78 o 
   3  17   5      770.25      769.90    109.73 o 
  -2  18   5       79.77      133.85     80.46 o 
  -1  18   5        5.22      -21.67     64.88 o 
   0  18   5      218.94      247.91     80.44 o 
   1  18   5      340.13      199.80     80.15 o 
  -8   0   6      432.48      429.99    109.77 o 
  -6   0   6     2392.07     2536.62    153.99 o 
  -4   0   6      194.48      169.16     57.98 o 
  -2   0   6    43067.18    43349.90    343.81 o 
   0   0   6    33365.32    33482.61    338.80 o 
   2   0   6     6897.36     7527.76    190.56 o 
   4   0   6     7749.87     7793.54    247.62 o 
   6   0   6     4548.48     4283.80    215.54 o 
   8   0   6      333.47      364.22    128.52 o 
  -8   1   6      893.94     1038.68    149.65 o 
  -7   1   6       78.09       24.93     39.60 o 
  -6   1   6     1934.84     1827.20     74.52 o 
  -5   1   6     3538.34     3770.30     95.20 o 
  -4   1   6    11298.92    11216.66    157.80 o 
  -3   1   6     2116.78     2079.95     56.92 o 
  -2   1   6        8.60       11.50     13.85 o 
  -1   1   6    28296.11    29611.30    239.23 o 
   0   1   6      225.82      238.01     23.93 o 
   1   1   6    10832.73    11345.08    104.29 o 
   2   1   6    24729.54    26445.35    287.00 o 
   3   1   6     1245.21     1378.61     43.00 o 
   4   1   6        6.86       31.71     34.83 o 
   5   1   6      789.20      984.63    100.73 o 
   6   1   6       52.35      153.29     57.61 o 
   7   1   6      180.51      153.52     65.56 o 
   8   1   6        1.15      -29.86     72.33 o 
  -8   2   6      336.01      224.41     83.93 o 
  -7   2   6      176.88       66.72     50.80 o 
  -6   2   6        4.81      -30.31     28.93 o 
  -5   2   6       10.10      -13.43     25.09 o 
  -4   2   6      558.46      506.42     43.94 o 
  -3   2   6     6524.39     6375.72    104.63 o 
  -2   2   6     2051.79     2175.50     37.57 o 
  -1   2   6    12259.46    12373.82    100.76 o 
   0   2   6      251.34      205.63     23.41 o 
   1   2   6     7612.62     7868.68     82.96 o 
   2   2   6     2449.69     2629.33     86.86 o 
   3   2   6     7321.52     7648.13    113.49 o 
   4   2   6       63.93      108.68     33.59 o 
   5   2   6     6179.50     6164.11    170.09 o 
   6   2   6       60.86       44.29     54.57 o 
   7   2   6       60.11       12.48     56.05 o 
   8   2   6       64.63       37.63     71.21 o 
  -8   3   6        0.41       -5.96     79.87 o 
  -7   3   6        7.70      -28.33     43.46 o 
  -6   3   6      292.06      173.57     52.44 o 
  -5   3   6     1800.81     1771.76     56.59 o 
  -4   3   6     4485.01     4514.79     98.18 o 
  -3   3   6     4625.35     4405.30     87.93 o 
  -2   3   6     1846.79     1889.58     44.62 o 
  -1   3   6     4719.38     4893.76     56.62 o 
   0   3   6     2408.01     2390.68     36.15 o 
   1   3   6     3952.07     3769.90     58.66 o 
   2   3   6      986.34      780.93     35.73 o 
   3   3   6     9386.88     9093.93    155.71 o 
   4   3   6     3021.32     2862.72     75.96 o 
   5   3   6      319.02      289.64     63.10 o 
   6   3   6       42.71      -19.48     44.14 o 
   7   3   6      330.13      258.11     76.62 o 
   8   3   6      770.17      708.34    112.37 o 
  -8   4   6      448.74      709.79    130.26 o 
  -7   4   6       14.01       -0.52     47.86 o 
  -6   4   6       32.43       18.17     33.32 o 
  -5   4   6        8.63        1.04     28.43 o 
  -4   4   6     1717.51     1733.22     53.22 o 
  -3   4   6     1012.24      910.14     31.29 o 
  -2   4   6    21762.88    22470.53    199.02 o 
  -1   4   6      635.90      665.10     21.75 o 
   0   4   6      316.49      251.85     17.10 o 
   1   4   6        9.67       -6.68     10.29 o 
   2   4   6     1037.52     1050.90     31.10 o 
   3   4   6       98.27      171.36     32.67 o 
   4   4   6     4883.63     5103.79    105.98 o 
   5   4   6      777.94      715.82     78.45 o 
   6   4   6     1140.73     1387.08    247.34 o 
   7   4   6      149.21       22.03     60.64 o 
   8   4   6      174.15      151.93    118.99 o 
  -8   5   6       65.12        0.54     84.20 o 
  -7   5   6      147.59      149.80     71.03 o 
  -6   5   6      163.46      143.60     41.77 o 
  -5   5   6     1274.48     1135.05     64.86 o 
  -4   5   6     3846.72     3795.17     93.30 o 
  -3   5   6     4063.99     4042.95     90.16 o 
  -2   5   6        3.75       -9.69     15.49 o 
  -1   5   6      132.99      119.01     15.43 o 
   0   5   6     6478.07     6701.18     72.95 o 
   1   5   6     3356.10     3255.08     51.32 o 
   2   5   6     6155.99     6249.90     84.19 o 
   3   5   6     2340.48     2289.55     89.64 o 
   4   5   6     2635.71     2762.98     81.25 o 
   5   5   6      550.42      582.79     99.70 o 
   6   5   6      658.02      776.53     92.88 o 
   7   5   6      118.12      119.94     53.72 o 
  -8   6   6       41.13       73.80     89.83 o 
  -7   6   6      396.36      423.57     73.52 o 
  -6   6   6       12.72       23.70     34.41 o 
  -5   6   6      777.27      661.81     70.95 o 
  -4   6   6       25.50        0.56     26.50 o 
  -3   6   6     8538.89     8955.56    200.29 o 
  -2   6   6     5782.36     5968.47     95.19 o 
  -1   6   6     5196.94     4847.20     63.91 o 
   0   6   6      129.98      121.07     17.09 o 
   1   6   6     9761.50     9883.32    101.29 o 
   2   6   6       15.44        7.97     15.91 o 
   3   6   6      607.93      713.89     48.68 o 
   4   6   6      456.80      474.63     54.94 o 
   5   6   6     4276.48     4328.92    120.84 o 
   6   6   6      102.08      111.86     53.53 o 
   7   6   6      327.75      283.36    105.01 o 
  -8   7   6       97.71       85.42     62.33 o 
  -7   7   6      637.23      802.58    141.90 o 
  -6   7   6     2211.73     2233.21    109.96 o 
  -5   7   6     1461.71     1514.52     70.19 o 
  -4   7   6      590.67      635.45     61.45 o 
  -3   7   6     2900.16     2968.33     83.09 o 
  -2   7   6      146.51      114.77     25.25 o 
  -1   7   6     5861.71     5713.34     74.12 o 
   0   7   6      249.26      151.45     19.32 o 
   1   7   6     1761.57     1625.97     53.82 o 
   2   7   6     1565.29     1623.72     42.95 o 
   3   7   6     2650.50     2556.21     82.10 o 
   4   7   6     1706.71     1588.27     59.95 o 
   5   7   6      814.04      953.48     64.25 o 
   6   7   6       72.56      138.94     52.31 o 
   7   7   6       24.88       -7.89     88.21 o 
  -8   8   6      235.15      159.57     94.98 o 
  -7   8   6       79.95       74.56     58.01 o 
  -6   8   6      467.28      391.68    105.68 o 
  -5   8   6     1422.03     1389.43     75.87 o 
  -4   8   6      139.05       90.26     35.62 o 
  -3   8   6     1314.79     1289.15     59.65 o 
  -2   8   6     9595.59     9610.83    283.75 o 
  -1   8   6      704.93      657.14     39.55 o 
   0   8   6    11328.16    11565.94    190.54 o 
   1   8   6      750.18      882.10     39.92 o 
   2   8   6      728.11      652.57     47.60 o 
   3   8   6        0.79      -32.91     21.94 o 
   4   8   6     1288.90     1339.08     57.96 o 
   5   8   6      144.88      180.83     41.14 o 
   6   8   6     2177.12     2272.39    133.95 o 
   7   8   6       68.52       57.27     78.54 o 
  -7   9   6      157.79       93.52     64.52 o 
  -6   9   6     1199.52     1367.45    187.04 o 
  -5   9   6      882.75      953.54     75.73 o 
  -4   9   6     7530.21     8042.14    158.24 o 
  -3   9   6       13.60       -5.40     29.66 o 
  -2   9   6      543.59      526.73     63.76 o 
  -1   9   6      336.53      372.82     41.98 o 
   0   9   6     4565.82     4448.53     83.51 o 
   1   9   6     1690.52     1774.35     56.32 o 
   2   9   6     6763.26     6651.86    174.93 o 
   3   9   6       23.61       -1.88     26.78 o 
   4   9   6     1459.45     1463.54     67.10 o 
   5   9   6      276.81      269.84     68.09 o 
   6   9   6      382.78      260.75     84.75 o 
   7   9   6       16.14      -54.11     72.45 o 
  -7  10   6      601.80      714.65    103.84 o 
  -6  10   6        0.45      -34.40     51.05 o 
  -5  10   6      283.04      268.94     51.75 o 
  -4  10   6       19.23        3.67     36.39 o 
  -3  10   6     3653.00     3697.37    105.56 o 
  -2  10   6     1155.88      919.11    134.39 o 
  -1  10   6     4793.43     4840.38    113.84 o 
   0  10   6      548.38      536.39     80.52 o 
   1  10   6      135.77       84.86     26.20 o 
   2  10   6      484.50      503.74     49.58 o 
   3  10   6     2610.52     2554.16     76.45 o 
   4  10   6     1400.76     1424.41     68.91 o 
   5  10   6     1242.40     1434.90     98.32 o 
   6  10   6       64.36      -38.75     66.42 o 
  -7  11   6       27.37      -19.29     61.82 o 
  -6  11   6      397.59      356.52     78.85 o 
  -5  11   6     1065.11     1148.15    114.41 o 
  -4  11   6      255.95      241.09     51.55 o 
  -3  11   6     2174.83     2065.16     96.48 o 
  -2  11   6      884.07      913.88     69.17 o 
  -1  11   6       56.22       31.14     31.37 o 
   0  11   6      103.29       38.31     26.70 o 
   1  11   6      963.07     1096.11     59.39 o 
   2  11   6     2234.48     1976.59     64.15 o 
   3  11   6     5130.84     5188.41    139.44 o 
   4  11   6      495.45      528.90     80.78 o 
   5  11   6       22.66      -42.08     49.20 o 
   6  11   6       20.53      -43.15     71.33 o 
  -6  12   6      159.41      168.08     69.88 o 
  -5  12   6      425.70      499.69     70.27 o 
  -4  12   6      618.36      752.35    103.22 o 
  -3  12   6      321.84      423.16     62.63 o 
  -2  12   6     3253.88     3343.18    105.27 o 
  -1  12   6      195.14      183.81     42.45 o 
   0  12   6      569.72      633.78     52.07 o 
   1  12   6        0.16       -9.93     26.23 o 
   2  12   6       27.37        3.58     28.40 o 
   3  12   6       79.61       52.17     50.09 o 
   4  12   6      675.89      622.87     73.44 o 
   5  12   6      702.97      675.37     83.37 o 
   6  12   6      439.60      309.28     96.27 o 
  -6  13   6       92.06      134.80     76.91 o 
  -5  13   6      256.80      211.76     60.79 o 
  -4  13   6      513.32      479.29     69.07 o 
  -3  13   6       71.03       30.94     39.58 o 
  -2  13   6       28.19      -33.44     37.34 o 
  -1  13   6       19.91       38.64     65.07 o 
   0  13   6      630.00      640.48     82.80 o 
   1  13   6     1147.66     1391.73     71.78 o 
   2  13   6     1779.49     1806.83     68.02 o 
   3  13   6       99.87        5.97     48.51 o 
   4  13   6      390.51      448.74     67.80 o 
   5  13   6      392.34      525.15     91.21 o 
  -5  14   6       31.14      -27.30     53.46 o 
  -4  14   6       59.95       17.74     45.14 o 
  -3  14   6      242.83      156.17     50.91 o 
  -2  14   6     1311.29     1278.28    163.57 o 
  -1  14   6     3114.49     3545.63    140.37 o 
   0  14   6      283.31      261.09     54.19 o 
   1  14   6     2509.59     2617.98     83.16 o 
   2  14   6        3.48      -35.50     36.37 o 
   3  14   6      212.59      143.85     63.07 o 
   4  14   6      646.70      547.06     78.19 o 
   5  14   6      561.43      799.91    112.65 o 
  -5  15   6     1392.97     1626.13    146.35 o 
  -4  15   6      263.99      283.28     78.01 o 
  -3  15   6      423.92      471.66     70.23 o 
  -2  15   6      114.33       46.20     47.14 o 
  -1  15   6     1949.82     1704.45    105.85 o 
   0  15   6      767.03      778.94     94.77 o 
   1  15   6     1040.93     1169.62    121.54 o 
   2  15   6       49.31       -6.46     49.35 o 
   3  15   6      366.21      284.35     76.61 o 
   4  15   6      106.75       51.73     61.09 o 
  -4  16   6       31.85      -24.74     56.46 o 
  -3  16   6      155.91       85.15     54.99 o 
  -2  16   6      859.24      842.57    106.65 o 
  -1  16   6        1.91      -38.36     50.34 o 
   0  16   6      857.62      748.13    133.94 o 
   1  16   6       44.16       11.14     46.07 o 
   2  16   6       26.37       19.24     57.78 o 
   3  16   6       58.06        1.83     64.01 o 
  -3  17   6        5.27      -50.92     54.13 o 
  -2  17   6       44.93       73.28     68.27 o 
  -1  17   6      125.98       36.51     68.30 o 
   0  17   6      936.43      761.48    102.82 o 
   1  17   6      290.02      176.04     58.63 o 
   2  17   6      842.85      930.46    113.42 o 
  -2  18   6      387.16      308.20    158.16 o 
  -1  18   6      525.48      431.39     90.03 o 
   0  18   6      438.52      415.23     92.24 o 
   1  18   6        0.14       -6.62     65.78 o 
  -7   0   7     5413.75     5219.47    159.62 o 
  -5   0   7     3988.79     4225.60    184.87 o 
  -3   0   7     4940.26     4970.29    102.76 o 
  -1   0   7     1004.78     1111.16     45.36 o 
   1   0   7     1093.96     1113.15     41.65 o 
   3   0   7     1206.01     1035.97     87.23 o 
   5   0   7      396.21      388.71     91.03 o 
   7   0   7      117.10      142.18     96.45 o 
  -8   1   7      575.58      898.68    138.92 o 
  -7   1   7      879.89      930.35     78.92 o 
  -6   1   7      459.72      416.22     65.19 o 
  -5   1   7     3041.39     2988.42    111.73 o 
  -4   1   7       35.74       67.64     25.64 o 
  -3   1   7      891.75      880.50     39.25 o 
  -2   1   7    26039.42    26557.38    163.81 o 
  -1   1   7    26448.84    27433.90    213.11 o 
   0   1   7     8358.20     8467.89     91.29 o 
   1   1   7     4740.19     4950.70     64.24 o 
   2   1   7     2582.56     2490.02     55.74 o 
   3   1   7     1652.72     1611.48     46.91 o 
   4   1   7     3525.72     3322.07    273.79 o 
   5   1   7     4576.64     4308.56    181.78 o 
   6   1   7      849.33      988.13     98.70 o 
   7   1   7      804.86      802.38    101.15 o 
   8   1   7       80.87       37.41     79.38 o 
  -8   2   7      126.67       29.69     81.17 o 
  -7   2   7      278.61      254.78     71.23 o 
  -6   2   7      274.00      177.70     50.91 o 
  -5   2   7      331.02      339.68     43.86 o 
  -4   2   7     8587.65     8744.78    139.60 o 
  -3   2   7      277.79      304.02     62.21 o 
  -2   2   7     2219.32     2036.94     37.87 o 
  -1   2   7     1412.47     1427.67     30.71 o 
   0   2   7      480.36      452.97     24.74 o 
   1   2   7      427.65      436.07     32.08 o 
   2   2   7     7099.63     6852.82    142.50 o 
   3   2   7      536.85      597.78     67.19 o 
   4   2   7     8243.59     8309.20    191.21 o 
   5   2   7      210.20      159.85     50.34 o 
   6   2   7       15.02      -30.73     43.48 o 
   7   2   7       12.40      -58.94     56.35 o 
   8   2   7      188.00      154.75     77.96 o 
  -8   3   7      761.15      863.35    143.80 o 
  -7   3   7       95.70       73.54     40.61 o 
  -6   3   7        1.32      -29.68     29.33 o 
  -5   3   7       74.80       53.53     31.95 o 
  -4   3   7      411.01      299.90     37.45 o 
  -3   3   7     2603.84     2577.24     67.91 o 
  -2   3   7     8860.76     9056.13     88.55 o 
  -1   3   7     2561.46     2473.93     41.15 o 
   0   3   7     2500.20     2490.26     38.89 o 
   1   3   7        2.29      -17.07     11.38 o 
   2   3   7     2751.23     2692.70     70.69 o 
   3   3   7        0.04       -2.94     20.64 o 
   4   3   7      603.28      612.98     71.43 o 
   5   3   7       81.67      158.23     51.11 o 
   6   3   7      247.76      277.45     94.44 o 
   7   3   7       28.79       37.03     59.71 o 
   8   3   7        7.04       -3.77     74.21 o 
  -8   4   7        6.55        6.61     76.07 o 
  -7   4   7        0.37      -60.30     40.20 o 
  -6   4   7      106.29       60.68     37.94 o 
  -5   4   7     2010.44     1856.96     85.29 o 
  -4   4   7      808.53      875.71     37.52 o 
  -3   4   7    29142.88    29577.34    536.19 o 
  -2   4   7       70.36       24.91     17.52 o 
  -1   4   7     1938.87     1988.17     38.47 o 
   0   4   7       24.60       19.16     10.97 o 
   1   4   7     6210.13     6099.42     71.07 o 
   2   4   7      314.84      310.27     23.87 o 
   3   4   7    26789.15    27146.53    524.58 o 
   4   4   7      443.48      454.82     66.72 o 
   5   4   7     2451.16     2317.21    263.06 o 
   6   4   7       96.16      108.50     57.78 o 
   7   4   7     1257.73     1235.56    120.22 o 
  -8   5   7        7.42      -45.51     52.61 o 
  -7   5   7      450.75      508.07     77.16 o 
  -6   5   7      438.58      366.13     70.51 o 
  -5   5   7      117.69      132.85     38.72 o 
  -4   5   7        9.77        4.16     24.39 o 
  -3   5   7     2397.42     2411.20     70.94 o 
  -2   5   7     7936.77     8000.84    109.24 o 
  -1   5   7    26891.16    27752.80    271.45 o 
   0   5   7     1804.34     1715.82     36.25 o 
   1   5   7     2328.30     2442.75     45.74 o 
   2   5   7     1274.88     1296.20     35.05 o 
   3   5   7        0.50       -7.54     20.23 o 
   4   5   7      924.05     1019.17     64.77 o 
   5   5   7     2109.38     2110.27    108.34 o 
   6   5   7      471.51      611.95     84.14 o 
   7   5   7       39.17       19.80     53.13 o 
  -8   6   7      110.60       26.12     59.00 o 
  -7   6   7        0.07      -23.65     47.55 o 
  -6   6   7      596.31      521.67     60.58 o 
  -5   6   7       57.42       40.71     32.63 o 
  -4   6   7     3892.63     3745.82     97.35 o 
  -3   6   7     1095.50      987.62     54.82 o 
  -2   6   7       90.37       78.11     23.30 o 
  -1   6   7       36.00        8.41     13.71 o 
   0   6   7      587.02      543.47     33.97 o 
   1   6   7      807.78      834.57     36.69 o 
   2   6   7     6049.87     6386.52    106.20 o 
   3   6   7      215.68      129.29     27.56 o 
   4   6   7     2456.96     2312.67     69.44 o 
   5   6   7      940.63     1030.28     76.87 o 
   6   6   7        0.37       10.69     45.46 o 
   7   6   7       42.06       20.74     68.64 o 
  -8   7   7      290.27      338.81    100.02 o 
  -7   7   7      606.81      683.24     89.55 o 
  -6   7   7     1080.56     1321.17     95.14 o 
  -5   7   7     1533.78     1427.27     69.60 o 
  -4   7   7      374.49      334.29     45.84 o 
  -3   7   7       80.31       76.48     29.42 o 
  -2   7   7     8835.04     8925.27    125.93 o 
  -1   7   7     7664.71     7505.01     88.59 o 
   0   7   7     3712.63     3515.39     58.62 o 
   1   7   7     4368.91     4101.87     66.14 o 
   2   7   7     3140.00     3132.89     59.68 o 
   3   7   7      254.78      179.96     31.83 o 
   4   7   7     3130.77     3218.90    163.94 o 
   5   7   7     1056.76     1178.03    170.11 o 
   6   7   7     2311.84     2290.64    102.43 o 
   7   7   7      737.32      853.76    118.59 o 
  -8   8   7      159.62      140.67     73.69 o 
  -7   8   7      704.69      780.60    172.14 o 
  -6   8   7       45.39       29.42     41.97 o 
  -5   8   7     1030.57     1189.57     81.27 o 
  -4   8   7      683.69      669.59    146.79 o 
  -3   8   7     1948.15     1953.54     72.79 o 
  -2   8   7       27.22       18.40     22.89 o 
  -1   8   7      995.01      993.67     34.96 o 
   0   8   7     1287.10     1130.23     37.23 o 
   1   8   7      176.88      148.22     22.47 o 
   2   8   7      308.30      318.54     40.65 o 
   3   8   7      496.14      638.29     68.85 o 
   4   8   7      273.75      319.86     43.16 o 
   5   8   7      748.53      882.69     86.55 o 
   6   8   7      439.73      460.55    103.06 o 
   7   8   7       55.98        9.42     70.86 o 
  -7   9   7      609.38      653.20     95.12 o 
  -6   9   7       37.40       -0.87     40.61 o 
  -5   9   7      875.50     1071.29     82.49 o 
  -4   9   7      174.92      168.56     43.30 o 
  -3   9   7      355.27      361.89     48.08 o 
  -2   9   7     1159.77     1113.98     54.85 o 
  -1   9   7     6161.98     5992.77     94.21 o 
   0   9   7     2011.53     1950.09     49.85 o 
   1   9   7     1491.58     1362.08     43.92 o 
   2   9   7      136.53      130.87     25.93 o 
   3   9   7      122.97       74.54     32.02 o 
   4   9   7       30.05        9.36     31.23 o 
   5   9   7     2581.22     2607.74     86.92 o 
   6   9   7       89.71       10.12     71.59 o 
   7   9   7       41.44      -37.90     80.29 o 
  -7  10   7       61.84       25.54     72.12 o 
  -6  10   7      295.34      320.38     61.87 o 
  -5  10   7      171.59      200.62     51.46 o 
  -4  10   7     4593.16     4663.52    125.77 o 
  -3  10   7     1103.39     1103.12    207.28 o 
  -2  10   7     2797.89     2832.41    110.40 o 
  -1  10   7      224.94      243.65     40.69 o 
   0  10   7     1591.89     1524.90     58.98 o 
   1  10   7       65.80       20.21     21.79 o 
   2  10   7     6049.33     5924.22    121.58 o 
   3  10   7       94.70      147.16     36.58 o 
   4  10   7     2960.92     3166.24     90.62 o 
   5  10   7      169.11      183.80     59.19 o 
   6  10   7        9.19       15.25     69.74 o 
  -7  11   7       31.65       71.18     69.45 o 
  -6  11   7       65.32        2.72     54.48 o 
  -5  11   7      200.49      193.59     52.67 o 
  -4  11   7        1.06        4.44     40.26 o 
  -3  11   7     1348.36     1306.18     79.21 o 
  -2  11   7     1898.15     1838.66     78.42 o 
  -1  11   7       36.15      -40.06     26.70 o 
   0  11   7      779.54      831.36     61.27 o 
   1  11   7       12.07      -26.50     21.66 o 
   2  11   7       29.17        8.56     26.35 o 
   3  11   7      903.45      970.26    105.73 o 
   4  11   7      995.35     1131.89     87.21 o 
   5  11   7      159.58      188.48     57.57 o 
   6  11   7      311.58      333.04     94.68 o 
  -6  12   7      402.12      251.67     76.38 o 
  -5  12   7      515.64      488.44     70.87 o 
  -4  12   7      143.21      124.61     47.55 o 
  -3  12   7     1685.77     1646.22     91.35 o 
  -2  12   7      431.37      429.22     57.43 o 
  -1  12   7      544.09      479.56     82.08 o 
   0  12   7       30.49       12.09     28.95 o 
   1  12   7     3438.73     3418.91     85.83 o 
   2  12   7        0.47      -36.36     24.24 o 
   3  12   7     3644.44     3639.55     97.77 o 
   4  12   7      303.80      274.99     62.09 o 
   5  12   7      633.78      649.50     85.04 o 
   6  12   7      227.41      205.76     91.09 o 
  -6  13   7      388.31      468.70     97.15 o 
  -5  13   7      235.06      162.75     57.78 o 
  -4  13   7       26.79       91.21     51.52 o 
  -3  13   7      773.81      809.95     81.51 o 
  -2  13   7       54.99       -0.48     34.97 o 
  -1  13   7     5765.82     5827.23    142.91 o 
   0  13   7     3100.12     3113.22     95.83 o 
   1  13   7      121.93      181.17     40.13 o 
   2  13   7      247.93      227.42     51.87 o 
   3  13   7       30.51       26.45     44.59 o 
   4  13   7      170.53      131.32     56.78 o 
   5  13   7     1228.45     1332.07    242.26 o 
  -5  14   7       10.08      -11.73     53.38 o 
  -4  14   7      818.21      932.66     88.07 o 
  -3  14   7      513.35      576.00    107.28 o 
  -2  14   7       63.47       26.00     43.46 o 
  -1  14   7        2.90       18.86     49.74 o 
   0  14   7      139.14       72.22     44.89 o 
   1  14   7      878.88      919.02     65.66 o 
   2  14   7      195.03      166.20     54.07 o 
   3  14   7      526.36      556.45     74.83 o 
   4  14   7       77.60        9.89     54.70 o 
   5  14   7       57.39       74.72     66.23 o 
  -5  15   7      121.15       84.65     65.89 o 
  -4  15   7      209.75      148.68     60.44 o 
  -3  15   7       21.48       33.64     51.87 o 
  -2  15   7      469.02      338.64     79.06 o 
  -1  15   7      213.85      223.27     66.27 o 
   0  15   7     2383.32     2289.56     98.27 o 
   1  15   7     1183.60     1395.79     81.68 o 
   2  15   7      261.41      244.25     69.81 o 
   3  15   7       40.21       -3.89     69.30 o 
   4  15   7      722.17      817.59    215.67 o 
  -4  16   7      186.38      219.42     68.67 o 
  -3  16   7       53.78       87.45     56.37 o 
  -2  16   7        2.09       13.07     56.66 o 
  -1  16   7       22.66       -8.09     52.54 o 
   0  16   7      222.05      229.78     65.35 o 
   1  16   7      368.30      326.08     66.03 o 
   2  16   7        2.91      -75.98     56.67 o 
   3  16   7      579.19      665.12    251.84 o 
  -3  17   7       78.74       40.54     56.08 o 
  -2  17   7       51.36       20.46     61.03 o 
  -1  17   7      579.86      453.08     89.19 o 
   0  17   7       40.61       18.45     58.19 o 
   1  17   7      349.62      278.27     77.00 o 
   2  17   7        1.55      -16.47     65.17 o 
  -1  18   7        5.20        5.76     66.21 o 
   0  18   7       19.61      -26.39     64.40 o 
  -8   0   8     1630.60     1813.50    174.14 o 
  -6   0   8     3923.75     4064.78    433.52 o 
  -4   0   8    11903.45    12249.37    196.97 o 
  -2   0   8    11553.49    11484.74    160.21 o 
   0   0   8    20214.26    20457.55    244.95 o 
   2   0   8      904.33      927.23     39.54 o 
   4   0   8      308.22      304.40     76.18 o 
   6   0   8     8977.74     9533.56    337.02 o 
  -8   1   8       61.80       65.24     81.27 o 
  -7   1   8        6.20       23.68     41.38 o 
  -6   1   8      596.40      471.55    114.65 o 
  -5   1   8       84.32       72.94     30.97 o 
  -4   1   8      859.34      818.15     39.08 o 
  -3   1   8     4788.64     4421.83     67.70 o 
  -2   1   8     4675.10     4539.72     48.85 o 
  -1   1   8     2248.03     2196.99     46.29 o 
   0   1   8      924.94      900.37     36.77 o 
   1   1   8       30.48       14.17     13.05 o 
   2   1   8      648.50      738.05     25.51 o 
   3   1   8      922.65      917.38     38.41 o 
   4   1   8      625.93      699.34     70.76 o 
   5   1   8     2680.32     2557.86    114.93 o 
   6   1   8      278.18      330.09     74.61 o 
   7   1   8        3.65      -59.81     55.54 o 
  -8   2   8      244.94      127.33     94.06 o 
  -7   2   8     1359.84     1268.32     80.65 o 
  -6   2   8      445.09      252.10     45.38 o 
  -5   2   8      613.84      730.46     57.89 o 
  -4   2   8     2876.56     2792.10     76.98 o 
  -3   2   8        0.07      -21.13     17.64 o 
  -2   2   8      441.80      369.02     28.38 o 
  -1   2   8    11326.32    11531.11    119.67 o 
   0   2   8     1030.94      940.53     30.91 o 
   1   2   8    10200.59    10270.03    108.18 o 
   2   2   8      485.12      553.89     35.62 o 
   3   2   8     1004.55      990.83    100.77 o 
   4   2   8       13.27       33.01     38.82 o 
   5   2   8      312.09      349.78     65.61 o 
   6   2   8      456.27      435.32     92.49 o 
   7   2   8      407.62      631.68    186.01 o 
  -8   3   8      521.90      414.10     78.08 o 
  -7   3   8        1.73       -2.99     45.09 o 
  -6   3   8      140.17       88.94     37.89 o 
  -5   3   8      812.51      843.42     70.88 o 
  -4   3   8     2203.51     2063.50     68.48 o 
  -3   3   8    24192.50    24558.39    256.08 o 
  -2   3   8    15462.47    16190.03    147.05 o 
  -1   3   8      216.50      139.55     18.36 o 
   0   3   8       74.54       42.76     11.79 o 
   1   3   8     5436.73     5228.75     73.66 o 
   2   3   8     5347.81     5165.58     68.73 o 
   3   3   8     6711.80     6786.70    115.72 o 
   4   3   8     8356.86     8181.33    189.77 o 
   5   3   8     2682.43     2710.00    118.94 o 
   6   3   8       83.54       25.89     55.07 o 
   7   3   8      877.45      884.79    182.49 o 
  -8   4   8     2211.82     2068.67    205.41 o 
  -7   4   8      171.58      193.35     62.57 o 
  -6   4   8      262.94      280.85     58.85 o 
  -5   4   8       75.20       69.16     32.18 o 
  -4   4   8      839.76      750.47     53.96 o 
  -3   4   8     1192.12     1201.33     52.31 o 
  -2   4   8     6533.52     6620.96     75.37 o 
  -1   4   8     1089.10     1107.15     34.62 o 
   0   4   8     6651.38     6996.21    106.02 o 
   1   4   8      873.08      891.76     29.33 o 
   2   4   8      658.74      594.78     28.20 o 
   3   4   8      185.89      240.45     59.49 o 
   4   4   8     1507.26     1339.45     89.75 o 
   5   4   8       98.60       48.34     59.93 o 
   6   4   8      348.94      306.57     87.88 o 
   7   4   8       45.62       14.55     72.60 o 
  -8   5   8      488.16      541.18    193.32 o 
  -7   5   8       64.75      -15.76     37.11 o 
  -6   5   8      431.17      351.06     90.02 o 
  -5   5   8     1370.29     1207.01     75.41 o 
  -4   5   8     1988.95     1803.44     67.13 o 
  -3   5   8     3060.76     2747.57    123.54 o 
  -2   5   8    31689.19    31387.18    267.48 o 
  -1   5   8      541.85      536.05     35.62 o 
   0   5   8      221.20      177.87     18.56 o 
   1   5   8     6169.31     6361.74     85.11 o 
   2   5   8     4097.44     4085.82     62.42 o 
   3   5   8      916.51      890.20     55.47 o 
   4   5   8     8337.62     8546.14    261.63 o 
   5   5   8      862.04      993.19     96.83 o 
   6   5   8       50.27      -11.68     54.18 o 
   7   5   8       13.72       47.12     52.81 o 
  -8   6   8      476.10      427.35     82.19 o 
  -7   6   8     1708.47     1576.52    119.53 o 
  -6   6   8      158.75      105.12     43.22 o 
  -5   6   8     1337.69     1320.66     70.09 o 
  -4   6   8        5.00        1.70     26.85 o 
  -3   6   8      673.22      644.57     51.20 o 
  -2   6   8     2159.38     2218.95     60.35 o 
  -1   6   8    11055.90    10985.21    123.79 o 
   0   6   8       86.81       51.77     15.53 o 
   1   6   8    11357.09    11210.64    113.48 o 
   2   6   8      198.00      209.40     29.66 o 
   3   6   8       30.72       10.47     23.71 o 
   4   6   8     1301.29     1231.34     56.00 o 
   5   6   8     1462.83     1457.05    145.34 o 
   6   6   8       73.87       93.89     49.74 o 
   7   6   8     1434.52     1390.35    137.09 o 
  -8   7   8        0.56      -32.92     59.42 o 
  -7   7   8      119.94      137.56     58.27 o 
  -6   7   8       11.02       31.45     41.35 o 
  -5   7   8       19.11       19.21     35.47 o 
  -4   7   8      124.58       92.25     36.43 o 
  -3   7   8     1121.54     1111.77     55.43 o 
  -2   7   8        2.57      -28.92     19.28 o 
  -1   7   8     1136.38     1056.51     37.73 o 
   0   7   8       11.30        8.73     15.85 o 
   1   7   8      328.87      369.51     28.78 o 
   2   7   8      749.77      796.94     37.46 o 
   3   7   8        3.19       -6.89     24.08 o 
   4   7   8      167.76      116.39     38.09 o 
   5   7   8     1372.83     1470.38     96.25 o 
   6   7   8      310.44      308.11     63.27 o 
   7   7   8        1.41        0.54     72.87 o 
  -8   8   8      375.47      465.90     90.49 o 
  -7   8   8       22.02       69.76     59.78 o 
  -6   8   8     1227.32     1328.43     84.71 o 
  -5   8   8      741.66      865.45     72.85 o 
  -4   8   8     2379.47     2282.85    102.89 o 
  -3   8   8     1729.18     1659.62     68.79 o 
  -2   8   8     4538.59     4453.69     99.67 o 
  -1   8   8      215.02      120.33     24.73 o 
   0   8   8    12130.01    11856.50    123.29 o 
   1   8   8        0.99       -0.52     17.19 o 
   2   8   8     1880.26     1755.17     59.50 o 
   3   8   8      115.64       86.08     28.44 o 
   4   8   8      177.56      134.26     36.77 o 
   5   8   8      206.74      269.19     71.90 o 
   6   8   8     3427.83     3532.88    188.99 o 
   7   8   8      260.94      317.91     94.54 o 
  -7   9   8      145.49       53.63     61.86 o 
  -6   9   8      686.40      687.03     74.51 o 
  -5   9   8      115.11       46.95     41.60 o 
  -4   9   8     1528.63     1698.44     76.90 o 
  -3   9   8     2119.00     2100.61     80.36 o 
  -2   9   8     3222.38     3180.73    119.84 o 
  -1   9   8      466.19      508.18     51.08 o 
   0   9   8      947.33      944.87     42.02 o 
   1   9   8       50.80       37.90     20.87 o 
   2   9   8     1075.93     1064.86     51.42 o 
   3   9   8     3255.82     3164.68     86.04 o 
   4   9   8     2166.52     2123.36     74.63 o 
   5   9   8     1031.66     1119.62     89.65 o 
   6   9   8      104.93       36.57     68.49 o 
  -7  10   8      502.46      442.21     87.91 o 
  -6  10   8       13.49        3.44     43.73 o 
  -5  10   8       52.55       37.11     44.51 o 
  -4  10   8      836.35     1026.50    109.61 o 
  -3  10   8      260.14      311.89     49.66 o 
  -2  10   8      884.48     1018.06     99.90 o 
  -1  10   8     2060.89     1937.20     82.51 o 
   0  10   8     2430.00     2333.76     57.83 o 
   1  10   8     1629.37     1579.51     50.44 o 
   2  10   8       37.56        8.59     24.12 o 
   3  10   8      274.68      274.87     43.63 o 
   4  10   8       12.40       18.25     35.50 o 
   5  10   8       22.81      -36.13     60.02 o 
   6  10   8      401.50      454.30    125.92 o 
  -7  11   8       31.06      -43.78     60.59 o 
  -6  11   8      165.02       46.01     52.12 o 
  -5  11   8       97.77       43.72     45.62 o 
  -4  11   8      598.07      775.41     75.25 o 
  -3  11   8     6736.79     6759.61    151.71 o 
  -2  11   8      131.13      133.95     50.49 o 
  -1  11   8     1647.29     1593.39     72.00 o 
   0  11   8      503.10      460.62     44.92 o 
   1  11   8     1391.50     1277.57     48.72 o 
   2  11   8     5061.01     5148.09    106.85 o 
   3  11   8     5895.34     6100.74    122.98 o 
   4  11   8      154.03      131.04     42.52 o 
   5  11   8      636.41      797.30    110.20 o 
   6  11   8        0.14      -80.60     66.31 o 
  -6  12   8      181.80      243.77     81.38 o 
  -5  12   8       30.69      -10.93     44.91 o 
  -4  12   8        0.76      -53.63     35.75 o 
  -3  12   8      302.17      221.90     52.17 o 
  -2  12   8     1326.89     1539.21    130.54 o 
  -1  12   8      743.43      831.58     71.60 o 
   0  12   8      424.48      491.78     48.84 o 
   1  12   8      439.50      367.97     40.27 o 
   2  12   8      807.84      849.63     73.74 o 
   3  12   8        1.35        6.01     35.61 o 
   4  12   8      159.34      103.61     54.03 o 
   5  12   8      238.92      263.39     64.82 o 
  -6  13   8       17.42        0.77     66.68 o 
  -5  13   8      428.92      407.34     74.25 o 
  -4  13   8      934.86      991.09     90.35 o 
  -3  13   8       10.78       -8.05     39.47 o 
  -2  13   8     3313.79     3249.44    110.78 o 
  -1  13   8      229.10      239.77     53.17 o 
   0  13   8       19.90       -9.50     29.41 o 
   1  13   8       41.11       14.59     32.82 o 
   2  13   8      650.85      631.73     58.48 o 
   3  13   8       25.89      -29.43     40.09 o 
   4  13   8     1475.74     1478.63    146.31 o 
   5  13   8       58.90       62.01     62.17 o 
  -5  14   8     1001.11     1239.97    108.56 o 
  -4  14   8      101.58       78.38     55.89 o 
  -3  14   8      103.43      115.21     53.11 o 
  -2  14   8      100.29       26.69     55.59 o 
  -1  14   8     1741.62     1649.87     84.59 o 
   0  14   8      666.62      707.01     82.26 o 
   1  14   8     5060.03     4906.14    112.74 o 
   2  14   8      158.36       54.98     43.53 o 
   3  14   8       28.13      -34.03     44.23 o 
   4  14   8        8.21        7.58     54.75 o 
  -5  15   8      443.10      563.24     89.12 o 
  -4  15   8       66.27       42.33     51.91 o 
  -3  15   8      494.17      515.57     73.95 o 
  -2  15   8       84.41       60.81     60.19 o 
  -1  15   8       34.01        3.81     53.82 o 
   0  15   8      674.84      675.10     97.34 o 
   1  15   8      199.29      271.17     52.59 o 
   2  15   8       52.89       43.26     59.95 o 
   3  15   8      217.84      117.83     59.39 o 
   4  15   8        2.90      -68.86     57.99 o 
  -4  16   8       51.11       -4.04     57.93 o 
  -3  16   8      216.51      154.74     62.48 o 
  -2  16   8      347.03      247.57     77.54 o 
  -1  16   8      381.69      429.04     85.88 o 
   0  16   8     1492.59     1826.89    105.73 o 
   1  16   8      454.37      428.62     82.21 o 
   2  16   8      390.52      377.99     79.90 o 
   3  16   8        0.01      -25.11     66.54 o 
  -3  17   8      289.10      343.88    150.35 o 
  -2  17   8      791.09      661.61    178.97 o 
  -1  17   8      329.23      240.11     80.71 o 
   0  17   8       45.82      -26.22     58.76 o 
   1  17   8        4.06        4.33     84.63 o 
   2  17   8      696.53      877.00    166.56 o 
  -7   0   9        3.51       10.07     49.21 o 
  -5   0   9      631.58      593.38    103.76 o 
  -3   0   9     4605.72     4270.00     77.92 o 
  -1   0   9    36026.83    36675.30    397.35 o 
   1   0   9       52.57       51.61     38.14 o 
   3   0   9     2955.63     3066.31    148.89 o 
   5   0   9     4981.59     4765.48    222.80 o 
   7   0   9     1069.22     1090.59    166.23 o 
  -8   1   9      314.60      188.80     70.03 o 
  -7   1   9     3213.37     3104.08    104.46 o 
  -6   1   9      958.28     1053.28     74.22 o 
  -5   1   9     1762.52     1687.21     54.78 o 
  -4   1   9      246.69      223.87     27.70 o 
  -3   1   9     3019.14     2972.90     49.84 o 
  -2   1   9      333.37      339.77     17.14 o 
  -1   1   9    12761.55    13048.70    142.25 o 
   0   1   9    13888.79    14481.63    141.71 o 
   1   1   9     6331.47     6154.24     81.34 o 
   2   1   9     2736.46     2532.77     66.57 o 
   3   1   9      560.34      554.03     45.24 o 
   4   1   9        4.33      -12.44     34.73 o 
   5   1   9      227.24      264.54     57.86 o 
   6   1   9     1171.06     1475.84    119.06 o 
   7   1   9     1152.80     1467.13    129.99 o 
  -8   2   9      755.10      868.74    100.94 o 
  -7   2   9      332.40      189.50     57.56 o 
  -6   2   9       21.83        3.80     33.93 o 
  -5   2   9       10.00        9.66     27.47 o 
  -4   2   9     2383.83     2397.20    120.21 o 
  -3   2   9     2329.74     2402.30     45.48 o 
  -2   2   9    15526.60    14766.85    128.62 o 
  -1   2   9      396.94      466.37     30.19 o 
   0   2   9     5287.46     5389.07     84.67 o 
   1   2   9      513.90      535.03     29.19 o 
   2   2   9     5990.84     6087.28    124.27 o 
   3   2   9       23.58      -10.23     21.56 o 
   4   2   9     1024.86     1133.03     89.56 o 
   5   2   9        2.03      -48.86     42.56 o 
   6   2   9     1079.63     1407.90    235.26 o 
   7   2   9       36.09       15.64     64.55 o 
  -8   3   9      141.52      120.98     58.56 o 
  -7   3   9       39.41      -16.73     40.67 o 
  -6   3   9      425.56      441.06     55.75 o 
  -5   3   9     1506.60     1506.32     65.88 o 
  -4   3   9      900.95      786.98     56.89 o 
  -3   3   9      887.43      881.03     42.14 o 
  -2   3   9     2445.64     2445.16     46.06 o 
  -1   3   9     1134.40     1265.00     38.45 o 
   0   3   9     5928.34     5700.82     81.89 o 
   1   3   9     3250.69     3155.23     61.50 o 
   2   3   9      376.30      349.55     25.87 o 
   3   3   9     2583.78     2498.90     70.94 o 
   4   3   9     1090.65     1143.58     83.55 o 
   5   3   9      954.43      872.79     89.67 o 
   6   3   9      170.27      296.74     85.61 o 
   7   3   9      600.13      621.59    101.97 o 
  -8   4   9      307.45      400.07    180.48 o 
  -7   4   9      426.63      418.39     76.47 o 
  -6   4   9        1.25      -15.94     33.84 o 
  -5   4   9     1504.12     1365.51     65.73 o 
  -4   4   9       37.36       13.38     25.21 o 
  -3   4   9    17222.77    17570.63    228.39 o 
  -2   4   9        0.49       -7.22     13.50 o 
  -1   4   9     8122.69     8169.53    134.79 o 
   0   4   9      720.68      724.09     26.01 o 
   1   4   9     5368.67     5422.95     81.13 o 
   2   4   9      428.55      433.43     60.76 o 
   3   4   9     3117.04     2993.60     83.80 o 
   4   4   9      175.00      114.69     47.18 o 
   5   4   9     1339.24     1319.49    144.34 o 
   6   4   9       16.38      -58.69     46.20 o 
   7   4   9      213.79      256.50     87.45 o 
  -8   5   9      170.62      235.77     68.98 o 
  -7   5   9      486.02      386.45     93.18 o 
  -6   5   9     1456.86     1341.70     82.67 o 
  -5   5   9      161.22      153.76     47.74 o 
  -4   5   9     1185.56     1071.41     61.16 o 
  -3   5   9     3956.79     4011.36     83.49 o 
  -2   5   9     3926.31     4187.02     60.63 o 
  -1   5   9     2162.08     2125.51     56.58 o 
   0   5   9     1181.72     1096.30     42.28 o 
   1   5   9     3209.45     2959.21     53.31 o 
   2   5   9     3897.53     3919.58     62.88 o 
   3   5   9     1017.49      965.62     82.21 o 
   4   5   9      980.46     1053.23     90.31 o 
   5   5   9      139.45       96.11     52.84 o 
   6   5   9      178.91      245.01     72.77 o 
   7   5   9      994.44     1120.60    128.26 o 
  -8   6   9      367.01      531.09    117.20 o 
  -7   6   9      129.75      197.68     53.44 o 
  -6   6   9       88.91       27.90     38.90 o 
  -5   6   9        9.79        1.87     30.99 o 
  -4   6   9     1182.61     1150.73     61.94 o 
  -3   6   9     1411.37     1282.04     58.01 o 
  -2   6   9    12987.36    13099.41    157.39 o 
  -1   6   9     3177.95     3109.63     62.80 o 
   0   6   9     1159.79     1092.19     36.89 o 
   1   6   9        5.67      -21.01     16.12 o 
   2   6   9     1415.47     1310.04     39.90 o 
   3   6   9      130.73       70.09     28.17 o 
   4   6   9     2215.57     2094.89     74.09 o 
   5   6   9      305.07      322.25     58.24 o 
   6   6   9     1599.21     1728.51    102.64 o 
   7   6   9       54.37       12.86     55.49 o 
  -8   7   9      203.88      230.23     73.47 o 
  -7   7   9      356.65      369.11     85.52 o 
  -6   7   9     1687.22     1698.77     86.10 o 
  -5   7   9      610.03      666.64     71.84 o 
  -4   7   9      734.05      772.97     83.14 o 
  -3   7   9      332.86      327.13     44.88 o 
  -2   7   9      177.97      150.60     29.92 o 
  -1   7   9     1646.56     1708.32     49.20 o 
   0   7   9    11120.43    10882.55    113.65 o 
   1   7   9     2831.93     2696.53     55.32 o 
   2   7   9     1377.17     1331.51     42.42 o 
   3   7   9        2.04      -32.58     21.72 o 
   4   7   9        5.57      -41.42     27.61 o 
   5   7   9      590.82      516.46     66.72 o 
   6   7   9     1662.83     1756.98    104.72 o 
   7   7   9      271.34      184.64     87.12 o 
  -7   8   9       65.32      -29.84     58.73 o 
  -6   8   9       56.23       78.68     43.99 o 
  -5   8   9       13.43       13.14     37.67 o 
  -4   8   9      685.07      676.50     61.78 o 
  -3   8   9      948.30      844.00     64.39 o 
  -2   8   9     1372.14     1474.67     56.38 o 
  -1   8   9     3852.77     3811.22     80.99 o 
   0   8   9      858.65      885.60     41.75 o 
   1   8   9     1042.76      935.25     39.53 o 
   2   8   9       72.39       44.73     22.24 o 
   3   8   9     1508.22     1521.32     87.88 o 
   4   8   9      451.34      426.63     49.58 o 
   5   8   9     2807.89     2885.46    126.82 o 
   6   8   9       26.04      115.48     56.93 o 
  -7   9   9     1232.24     1557.93    162.39 o 
  -6   9   9      250.90      233.50     65.35 o 
  -5   9   9      701.89      819.46     73.96 o 
  -4   9   9       77.74       33.84     37.63 o 
  -3   9   9     2427.95     2478.70     88.05 o 
  -2   9   9       11.19       -7.54     24.86 o 
  -1   9   9     6820.49     6647.94    191.57 o 
   0   9   9      143.09       91.16     29.92 o 
   1   9   9     6987.27     7275.14    167.37 o 
   2   9   9     2879.06     2897.95     76.59 o 
   3   9   9      581.90      710.57     53.85 o 
   4   9   9       96.08       96.08     37.75 o 
   5   9   9        0.87       12.03     45.97 o 
   6   9   9        3.39       -2.05     72.19 o 
  -7  10   9       54.78      -52.61     56.68 o 
  -6  10   9        0.32      -16.01     42.76 o 
  -5  10   9       13.38        6.27     41.95 o 
  -4  10   9     3844.11     3837.41    130.03 o 
  -3  10   9      137.68      149.91     58.07 o 
  -2  10   9     5069.17     5259.19    110.75 o 
  -1  10   9      953.45      846.04     65.07 o 
   0  10   9      119.05       73.61     25.31 o 
   1  10   9      358.25      346.33     35.55 o 
   2  10   9     2830.36     2633.88     75.52 o 
   3  10   9      134.31      187.53     52.98 o 
   4  10   9     1512.41     1681.34     71.01 o 
   5  10   9      354.09      320.47     71.41 o 
   6  10   9      216.00      181.28     87.42 o 
  -7  11   9        7.86      -82.07     58.15 o 
  -6  11   9       76.62       50.71     51.37 o 
  -5  11   9      610.90      588.94     75.05 o 
  -4  11   9       53.84       78.34     44.17 o 
  -3  11   9       57.40       55.62     40.51 o 
  -2  11   9      909.34      853.83     62.17 o 
  -1  11   9      123.76       62.94     35.16 o 
   0  11   9     3285.12     3386.06     91.39 o 
   1  11   9      423.21      420.03     40.27 o 
   2  11   9     1450.66     1374.01     61.45 o 
   3  11   9      921.31     1145.66     95.80 o 
   4  11   9      619.51      724.14     65.28 o 
   5  11   9      185.29      197.69     77.50 o 
   6  11   9      221.46       80.38    111.62 o 
  -6  12   9       64.08       64.45     55.80 o 
  -5  12   9      748.19      668.27     79.57 o 
  -4  12   9       11.52      -24.78     41.17 o 
  -3  12   9     4483.10     4806.12    133.82 o 
  -2  12   9      885.35      970.63     88.35 o 
  -1  12   9     2154.15     2096.04     86.91 o 
   0  12   9       75.23       24.02     31.14 o 
   1  12   9      228.71      132.22     36.88 o 
   2  12   9      613.63      700.72     58.30 o 
   3  12   9     1411.39     1477.81     70.98 o 
   4  12   9       14.68       -8.21     46.09 o 
   5  12   9      666.62      734.18    128.58 o 
  -6  13   9      226.16       95.22     98.12 o 
  -5  13   9      232.85      157.24     58.85 o 
  -4  13   9      154.38      120.42     54.96 o 
  -3  13   9       18.40      -25.96     39.93 o 
  -2  13   9      179.46       99.75     60.85 o 
  -1  13   9     1772.35     1695.78    158.18 o 
   0  13   9        3.57       -3.71     37.17 o 
   1  13   9     1482.59     1497.08     65.42 o 
   2  13   9     1123.51     1148.54     73.86 o 
   3  13   9     1130.35     1357.11     81.32 o 
   4  13   9       24.69      -20.56     50.67 o 
   5  13   9        2.34       18.16     81.44 o 
  -5  14   9       63.11       -2.10     53.19 o 
  -4  14   9      430.34      486.63     73.42 o 
  -3  14   9      609.93      691.47    117.67 o 
  -2  14   9      756.01      637.08     93.40 o 
  -1  14   9     1963.94     1939.65     91.22 o 
   0  14   9      712.22      749.84     75.51 o 
   1  14   9      509.21      590.19     76.77 o 
   2  14   9      203.22      126.13     54.97 o 
   3  14   9       68.74       51.47     55.94 o 
   4  14   9      974.86     1188.06    100.96 o 
  -4  15   9      571.06      651.02     86.17 o 
  -3  15   9      376.84      371.50     67.42 o 
  -2  15   9      467.78      471.00    161.74 o 
  -1  15   9       35.60       51.50     61.44 o 
   0  15   9     2461.99     2517.57    103.66 o 
   1  15   9      214.47      261.29     58.73 o 
   2  15   9      730.25      798.55    142.07 o 
   3  15   9       13.63      -79.05     58.25 o 
  -4  16   9       14.15      -52.27     56.11 o 
  -3  16   9      306.70      427.14     73.69 o 
  -2  16   9      213.18      186.04     78.00 o 
  -1  16   9      160.81       58.33     65.83 o 
   0  16   9       49.37       52.45     49.41 o 
   1  16   9       82.76       97.96     90.92 o 
   2  16   9        1.25      -19.61     85.50 o 
   3  16   9      268.71      251.62    112.59 o 
  -2  17   9        1.33      -24.31     65.40 o 
  -1  17   9      216.29      110.19     69.73 o 
   0  17   9       68.71       39.87     62.97 o 
   1  17   9      845.67      977.35    163.20 o 
  -8   0  10       26.94      -83.66     72.50 o 
  -6   0  10     4079.40     3969.00    126.85 o 
  -4   0  10     5100.48     5249.11    117.75 o 
  -2   0  10     4123.01     4309.71     71.49 o 
   0   0  10    18836.14    18998.62    249.35 o 
   2   0  10     1518.23     1394.76     54.00 o 
   4   0  10       97.84       44.21     54.07 o 
   6   0  10      940.63     1030.23    152.25 o 
  -8   1  10      302.03      302.37     85.36 o 
  -7   1  10      616.75      521.44     70.34 o 
  -6   1  10       31.83      -20.74     32.67 o 
  -5   1  10      265.79      226.09     32.19 o 
  -4   1  10      112.17       90.52     22.20 o 
  -3   1  10     4258.26     4300.48     55.31 o 
  -2   1  10     1655.51     1451.05     35.72 o 
  -1   1  10     9470.89     9088.58    111.40 o 
   0   1  10     9810.72     9776.80    114.44 o 
   1   1  10      608.16      603.98     45.30 o 
   2   1  10        0.08        0.78     17.23 o 
   3   1  10      370.27      296.28     50.99 o 
   4   1  10      608.05      629.87     71.88 o 
   5   1  10     2645.18     2594.78    120.64 o 
   6   1  10     2841.10     2848.56    177.12 o 
   7   1  10      173.25       98.60     68.70 o 
  -8   2  10        1.28     -122.40     81.60 o 
  -7   2  10     1283.19     1254.84    134.42 o 
  -6   2  10      672.97      599.43     68.70 o 
  -5   2  10     1103.56     1244.86     67.10 o 
  -4   2  10       57.39       53.76     20.83 o 
  -3   2  10     5076.30     5114.76     68.91 o 
  -2   2  10      304.77      338.79     28.09 o 
  -1   2  10       20.69       15.94     16.35 o 
   0   2  10       26.95       43.04     17.35 o 
   1   2  10    20713.60    20744.91    186.85 o 
   2   2  10       12.01       -8.29     15.29 o 
   3   2  10     3068.68     3067.88     76.34 o 
   4   2  10       83.12       74.61     44.00 o 
   5   2  10      205.15      170.96     82.09 o 
   6   2  10       31.30      -16.57     47.49 o 
   7   2  10      645.55      725.66    104.77 o 
  -8   3  10     1995.59     1533.00    357.17 o 
  -7   3  10      903.18     1033.49    180.86 o 
  -6   3  10       56.62       40.50     38.13 o 
  -5   3  10      835.26      886.03    123.36 o 
  -4   3  10     1630.98     1523.59     61.51 o 
  -3   3  10     1621.40     1599.17     37.09 o 
  -2   3  10     3168.40     3086.36     54.13 o 
  -1   3  10     1560.14     1221.60     39.82 o 
   0   3  10     1855.09     1752.31     46.80 o 
   1   3  10        0.46       10.00     16.14 o 
   2   3  10     1742.54     1765.30     44.35 o 
   3   3  10      261.87      227.10     36.60 o 
   4   3  10      120.54      129.02     84.20 o 
   5   3  10      801.65      915.55     93.13 o 
   6   3  10      195.30      268.34     74.43 o 
   7   3  10       82.44       42.42     71.83 o 
  -8   4  10       14.30       94.06     56.96 o 
  -7   4  10        1.02      -33.90     46.21 o 
  -6   4  10      814.23      817.06    142.39 o 
  -5   4  10       46.67       11.59     31.64 o 
  -4   4  10     3750.95     3857.90    105.62 o 
  -3   4  10       71.93       33.86     23.82 o 
  -2   4  10    12728.57    12739.06    123.25 o 
  -1   4  10       20.95        4.37     16.51 o 
   0   4  10     4567.80     4493.43     64.86 o 
   1   4  10      142.18       86.84     21.73 o 
   2   4  10     9809.13     9768.16    150.64 o 
   3   4  10      108.90       36.70     28.39 o 
   4   4  10     5202.10     5117.81    173.82 o 
   5   4  10        0.00      -31.64     44.14 o 
   6   4  10       17.32       38.20     57.79 o 
   7   4  10      228.48      273.15     79.57 o 
  -8   5  10     2288.71     2104.69    370.66 o 
  -7   5  10        3.18      -16.73     41.65 o 
  -6   5  10       14.10        6.34     33.81 o 
  -5   5  10       23.80        9.83     38.70 o 
  -4   5  10     1033.79      954.02     59.72 o 
  -3   5  10     2880.53     2697.50     70.15 o 
  -2   5  10     5016.58     5000.12     71.12 o 
  -1   5  10     2105.60     1978.53     51.23 o 
   0   5  10     6201.79     6657.27     80.49 o 
   1   5  10      979.92      990.10     37.41 o 
   2   5  10     2180.50     2046.29     47.49 o 
   3   5  10        1.70      -29.99     25.88 o 
   4   5  10      147.80      205.47     59.99 o 
   5   5  10      171.40      115.76     57.05 o 
   6   5  10      937.29     1072.26    112.79 o 
   7   5  10       74.97      111.86     74.49 o 
  -8   6  10       62.68       22.54     56.81 o 
  -7   6  10     1097.99     1204.21    145.22 o 
  -6   6  10       25.44       63.59     40.78 o 
  -5   6  10     2292.47     2088.49    161.13 o 
  -4   6  10       95.63       71.69     33.65 o 
  -3   6  10     1424.55     1365.80     53.04 o 
  -2   6  10     3388.19     3317.12     76.74 o 
  -1   6  10      425.88      345.17     32.75 o 
   0   6  10        2.55        8.42     16.04 o 
   1   6  10     7612.73     7437.21     92.72 o 
   2   6  10      169.85      160.32     42.48 o 
   3   6  10      346.17      400.55     40.49 o 
   4   6  10        1.01       10.23     35.73 o 
   5   6  10        3.15      -41.66     39.58 o 
   6   6  10        1.36       25.86     52.51 o 
   7   6  10      148.35       91.22     62.35 o 
  -8   7  10        3.19      -41.55     52.60 o 
  -7   7  10      594.37      470.75     68.94 o 
  -6   7  10      154.35      145.55     58.88 o 
  -5   7  10       57.45       63.67     40.47 o 
  -4   7  10        2.16      -42.04     30.55 o 
  -3   7  10       84.96       27.17     25.50 o 
  -2   7  10     1623.14     1513.72     55.99 o 
  -1   7  10    12191.59    12213.24    248.73 o 
   0   7  10     3920.33     3827.57     64.83 o 
   1   7  10      542.99      434.12     32.18 o 
   2   7  10     1634.16     1665.70     58.00 o 
   3   7  10      627.28      602.77     54.70 o 
   4   7  10     1135.38     1092.19     91.41 o 
   5   7  10     1159.65     1117.01    150.80 o 
   6   7  10     1268.95     1487.98    166.35 o 
  -7   8  10      222.68      221.54     59.59 o 
  -6   8  10     2559.63     2748.48    123.98 o 
  -5   8  10      227.02      235.44     72.96 o 
  -4   8  10     2689.44     2820.16     95.58 o 
  -3   8  10      433.41      368.56     49.16 o 
  -2   8  10        5.47      -23.96     22.66 o 
  -1   8  10       34.77       18.47     28.42 o 
   0   8  10     7201.97     7070.06     93.93 o 
   1   8  10     1218.39     1137.20     41.49 o 
   2   8  10     2534.51     2474.93     78.41 o 
   3   8  10       32.16      -21.33     27.27 o 
   4   8  10      351.20      310.55     48.22 o 
   5   8  10      157.12      137.82     52.88 o 
   6   8  10      131.02      105.44     57.54 o 
  -7   9  10      158.17      178.10     82.41 o 
  -6   9  10       19.24       16.41     45.71 o 
  -5   9  10        4.07      -34.59     37.34 o 
  -4   9  10      372.69      327.20     54.78 o 
  -3   9  10     4679.12     4905.82    123.50 o 
  -2   9  10     2660.82     2666.98     77.44 o 
  -1   9  10     1076.81     1090.29     68.89 o 
   0   9  10     4459.63     4402.88     76.35 o 
   1   9  10      728.98      787.03     54.79 o 
   2   9  10       77.86       10.10     27.42 o 
   3   9  10       47.85       -4.58     29.97 o 
   4   9  10      133.66      106.33     42.99 o 
   5   9  10      274.98      368.67     76.30 o 
   6   9  10     1384.15     1846.27    215.59 o 
  -7  10  10      117.63      104.59     66.91 o 
  -6  10  10     1094.95     1281.89    132.77 o 
  -5  10  10     2026.44     1980.35     91.95 o 
  -4  10  10       10.68       29.43     39.02 o 
  -3  10  10     2743.47     2696.59     96.50 o 
  -2  10  10      222.16      198.68     37.91 o 
  -1  10  10       24.92       -5.04     30.29 o 
   0  10  10     2880.90     2830.08     74.54 o 
   1  10  10     4581.62     4680.52     84.81 o 
   2  10  10       98.31       72.75     33.14 o 
   3  10  10     4779.72     4787.19    108.64 o 
   4  10  10      122.06       53.68     39.44 o 
   5  10  10      109.08      120.85     57.09 o 
   6  10  10        4.52      -98.42     66.35 o 
  -6  11  10        1.16        4.96     49.40 o 
  -5  11  10      251.20      128.76     53.89 o 
  -4  11  10      287.94      334.81     59.92 o 
  -3  11  10     2006.04     2095.16     90.31 o 
  -2  11  10      568.67      451.92     60.06 o 
  -1  11  10     1933.86     1895.54     80.62 o 
   0  11  10      269.06      209.44     47.53 o 
   1  11  10      147.27       84.78     29.20 o 
   2  11  10      227.56      230.08     43.15 o 
   3  11  10      472.19      514.24     54.73 o 
   4  11  10      110.66       43.69     39.81 o 
   5  11  10      462.50      292.81     83.65 o 
  -6  12  10       53.15        9.28     49.87 o 
  -5  12  10      102.48       63.68     49.88 o 
  -4  12  10     2064.24     1912.13    134.42 o 
  -3  12  10      119.27      112.20     58.88 o 
  -2  12  10      152.02       74.11     44.37 o 
  -1  12  10       69.27       41.52     37.93 o 
   0  12  10      158.19      209.96     46.75 o 
   1  12  10      433.14      376.66     47.38 o 
   2  12  10     1412.86     1420.39     70.50 o 
   3  12  10       58.73        9.56     39.33 o 
   4  12  10     1217.21     1320.32    101.06 o 
   5  12  10      135.56      140.81     78.88 o 
  -6  13  10       69.43       40.04     58.72 o 
  -5  13  10      227.59      178.50     63.13 o 
  -4  13  10      115.67      168.48     57.82 o 
  -3  13  10      150.69      159.91     76.30 o 
  -2  13  10     2554.10     2561.36    126.33 o 
  -1  13  10      136.21       69.36     55.48 o 
   0  13  10     2369.53     2379.06    112.84 o 
   1  13  10      843.77     1060.38     80.12 o 
   2  13  10      200.49      135.36     66.30 o 
   3  13  10       58.07       19.32     42.35 o 
   4  13  10      201.20      262.50     83.00 o 
  -5  14  10      881.15     1092.89    101.96 o 
  -4  14  10       55.58       46.75     51.65 o 
  -3  14  10       63.59       28.29     46.97 o 
  -2  14  10      445.33      356.90     77.53 o 
  -1  14  10      331.69      367.10     62.90 o 
   0  14  10      584.43      613.73     72.04 o 
   1  14  10     2090.53     1940.58    226.43 o 
   2  14  10      173.49      235.84     71.73 o 
   3  14  10       88.30       80.90     60.56 o 
   4  14  10       69.63      103.06     64.74 o 
  -4  15  10       30.09      -21.10     53.93 o 
  -3  15  10      211.60      103.83     59.34 o 
  -2  15  10       39.87      -43.21     58.24 o 
  -1  15  10     1433.19     1591.07    104.37 o 
   0  15  10      221.73      248.83     61.69 o 
   1  15  10      540.21      646.10     92.62 o 
   2  15  10       78.90       82.14     90.59 o 
   3  15  10      118.09       28.39    102.30 o 
  -3  16  10      129.98       91.51     75.83 o 
  -2  16  10       71.31      -56.44     57.89 o 
  -1  16  10      271.44      242.80     73.73 o 
   0  16  10      656.97      678.58     83.27 o 
   1  16  10     1135.48     1260.60    239.05 o 
   2  16  10     1157.32     1249.24    182.05 o 
  -2  17  10      469.74      447.73     99.25 o 
  -1  17  10      208.71      124.57     71.83 o 
   0  17  10      434.83      390.27     73.13 o 
   1  17  10        0.90     -108.47     73.91 o 
  -7   0  11     3195.39     3149.32    202.10 o 
  -5   0  11      693.58      642.94     62.90 o 
  -3   0  11      999.10     1036.73     41.23 o 
  -1   0  11    24527.53    24671.64    320.54 o 
   1   0  11    11063.38    10647.72    174.16 o 
   3   0  11      671.30      521.56     92.33 o 
   5   0  11     1401.20     1382.85    132.96 o 
   7   0  11     3187.61     3071.84    219.66 o 
  -8   1  11      130.51      108.58     72.25 o 
  -7   1  11      216.05      166.29     65.99 o 
  -6   1  11     1174.71     1093.74     70.44 o 
  -5   1  11     3700.70     3469.02     93.66 o 
  -4   1  11      475.02      525.64     38.51 o 
  -3   1  11     1338.86     1275.47     36.84 o 
  -2   1  11       42.61       18.02     17.28 o 
  -1   1  11       99.43       72.44     27.76 o 
   0   1  11      462.46      523.46     77.55 o 
   1   1  11    10771.03    10716.38    124.26 o 
   2   1  11     1902.99     1775.38     45.53 o 
   3   1  11      666.95      645.86     67.99 o 
   4   1  11       57.03       72.85     45.81 o 
   5   1  11      684.26      666.65     86.82 o 
   6   1  11       37.21       63.92     62.80 o 
   7   1  11        0.59      -11.26     62.97 o 
  -8   2  11      212.18      116.07     73.66 o 
  -7   2  11        6.26      -53.59     55.08 o 
  -6   2  11     1186.66     1303.54     76.50 o 
  -5   2  11       48.17       42.72     31.42 o 
  -4   2  11      626.74      526.45     46.84 o 
  -3   2  11      410.03      450.02     26.43 o 
  -2   2  11     1106.31     1036.34     34.09 o 
  -1   2  11      486.52      625.21     38.14 o 
   0   2  11    15096.79    15036.33    157.16 o 
   1   2  11     2109.77     2271.06     54.45 o 
   2   2  11        7.19      -15.23     15.65 o 
   3   2  11      169.60      234.48     49.43 o 
   4   2  11      163.24       91.44     47.07 o 
   5   2  11      179.59      163.17     62.13 o 
   6   2  11     1454.67     1443.81    123.73 o 
   7   2  11      435.45      413.08     91.30 o 
  -8   3  11      291.45      368.23    125.70 o 
  -7   3  11       84.17       66.18     45.57 o 
  -6   3  11     1156.40     1195.44     75.36 o 
  -5   3  11      179.19      170.01     39.72 o 
  -4   3  11     1284.26     1192.94     55.11 o 
  -3   3  11     1622.70     1556.72     43.13 o 
  -2   3  11     2675.11     2728.61     53.23 o 
  -1   3  11      585.14      514.99     35.93 o 
   0   3  11     1801.61     1861.78     68.57 o 
   1   3  11     3704.77     3588.93     72.00 o 
   2   3  11     9415.21     9130.24    229.32 o 
   3   3  11     1831.17     1657.72     85.48 o 
   4   3  11      317.19      250.38     72.01 o 
   5   3  11     1420.10     1459.92    105.54 o 
   6   3  11      191.61      117.21     63.40 o 
   7   3  11      207.23      140.71     79.02 o 
  -8   4  11        3.69       33.81     70.22 o 
  -7   4  11     1556.89     1606.87     86.91 o 
  -6   4  11      106.20      108.75     41.31 o 
  -5   4  11      209.09      170.81     40.51 o 
  -4   4  11      688.27      747.53     62.93 o 
  -3   4  11        3.67        4.01     16.62 o 
  -2   4  11      179.22      159.28     48.71 o 
  -1   4  11     9347.54     9527.37    121.51 o 
   0   4  11       30.08        4.98     15.40 o 
   1   4  11      624.74      761.80     53.79 o 
   2   4  11      543.99      702.84     64.47 o 
   3   4  11        9.82       -0.21     27.12 o 
   4   4  11      978.23     1092.28    210.93 o 
   5   4  11      912.52      903.84     97.64 o 
   6   4  11        2.41      -76.32     50.88 o 
   7   4  11      150.86      116.23     72.89 o 
  -8   5  11       13.22      -12.25     53.33 o 
  -7   5  11       40.97      -23.74     40.12 o 
  -6   5  11     1122.82     1050.28     93.30 o 
  -5   5  11     2608.99     2609.09     91.59 o 
  -4   5  11     3702.89     3655.77     99.24 o 
  -3   5  11     1901.91     1884.59     71.06 o 
  -2   5  11      931.63      839.61     36.07 o 
  -1   5  11     1337.80     1250.17     44.23 o 
   0   5  11        0.50        6.40     19.88 o 
   1   5  11     3285.32     3222.74     59.65 o 
   2   5  11     5322.65     5432.35    113.03 o 
   3   5  11     2160.80     2010.73    114.89 o 
   4   5  11      856.93      760.44     86.58 o 
   5   5  11     1190.22     1357.29    112.79 o 
   6   5  11        9.78       -2.08     59.05 o 
   7   5  11      210.05      198.18     84.83 o 
  -8   6  11      466.52      323.41     75.48 o 
  -7   6  11      424.74      379.94     60.92 o 
  -6   6  11     1612.92     1597.89    124.83 o 
  -5   6  11      254.28      241.79     47.50 o 
  -4   6  11      132.92      101.67     38.32 o 
  -3   6  11        5.12        5.53     25.83 o 
  -2   6  11     5232.70     5462.79    107.07 o 
  -1   6  11      960.21      943.29     57.12 o 
   0   6  11    13790.13    14132.56    134.73 o 
   1   6  11       44.88       51.06     20.99 o 
   2   6  11      371.79      387.13     37.53 o 
   3   6  11      101.01       69.80     29.62 o 
   4   6  11      205.41      163.43     44.99 o 
   5   6  11       27.40      -57.03     41.62 o 
   6   6  11     1684.01     1576.27    100.51 o 
  -7   7  11      165.73      180.98     55.66 o 
  -6   7  11      924.99     1031.10    243.21 o 
  -5   7  11      848.13      866.00     86.70 o 
  -4   7  11     2142.05     2238.02     83.68 o 
  -3   7  11      171.05      141.00     32.41 o 
  -2   7  11      528.56      554.31     56.02 o 
  -1   7  11       37.97        2.80     22.45 o 
   0   7  11      398.50      388.31     31.02 o 
   1   7  11      505.37      569.91     54.58 o 
   2   7  11     3155.61     3014.68     75.36 o 
   3   7  11      107.35       82.46     31.81 o 
   4   7  11       21.71       -6.98     38.05 o 
   5   7  11       65.74       -2.60     59.61 o 
   6   7  11      220.01      238.98     66.74 o 
  -7   8  11     1018.59      965.57     87.65 o 
  -6   8  11       39.23       29.01     43.84 o 
  -5   8  11      659.61      722.82     77.17 o 
  -4   8  11        1.65      -20.47     34.50 o 
  -3   8  11      130.89      103.30     32.92 o 
  -2   8  11      270.79      272.09     37.87 o 
  -1   8  11     9935.03    10209.54    172.60 o 
   0   8  11      459.56      482.14     78.38 o 
   1   8  11     7859.35     7852.16    104.48 o 
   2   8  11       30.80       10.30     26.17 o 
   3   8  11       46.14      -37.34     27.77 o 
   4   8  11       23.23       -1.64     39.77 o 
   5   8  11     1178.49     1361.23    121.54 o 
   6   8  11       99.71       75.64     59.82 o 
  -7   9  11      527.87      418.43     70.23 o 
  -6   9  11      152.54       93.51     49.58 o 
  -5   9  11     2199.99     2295.25     95.34 o 
  -4   9  11      560.37      508.32     81.55 o 
  -3   9  11     3368.95     3311.65     90.85 o 
  -2   9  11     1901.15     1884.39     79.55 o 
  -1   9  11        5.09      -39.50     26.34 o 
   0   9  11       85.74       74.56     29.49 o 
   1   9  11     3953.52     3953.66     75.88 o 
   2   9  11       15.16        3.04     28.34 o 
   3   9  11       34.90       17.86     33.24 o 
   4   9  11      480.24      529.60     97.80 o 
   5   9  11      187.13       93.85     54.60 o 
   6   9  11       18.72       29.65     59.78 o 
  -7  10  11      394.84      385.21     98.67 o 
  -6  10  11      472.21      573.80     77.65 o 
  -5  10  11       29.80       25.94     44.30 o 
  -4  10  11      218.14      174.20     50.64 o 
  -3  10  11       75.83       62.21     40.10 o 
  -2  10  11      502.65      561.08     64.47 o 
  -1  10  11      638.58      634.06     63.04 o 
   0  10  11     3483.15     3453.24    101.93 o 
   1  10  11      660.61      771.72     53.13 o 
   2  10  11      109.95       61.19     33.18 o 
   3  10  11        3.28       -3.04     33.07 o 
   4  10  11      173.68      102.96     44.56 o 
   5  10  11       49.13       -9.55     52.07 o 
  -6  11  11      461.98      470.79     82.92 o 
  -5  11  11      401.18      500.88     73.53 o 
  -4  11  11      710.71      807.10    111.54 o 
  -3  11  11      862.86     1055.60    148.53 o 
  -2  11  11     2058.26     2064.74     99.35 o 
  -1  11  11        1.79      -24.11     32.86 o 
   0  11  11        2.50      -33.89     30.27 o 
   1  11  11      282.89      332.16     44.61 o 
   2  11  11     2735.97     2659.21     81.88 o 
   3  11  11     1782.86     1696.62     71.68 o 
   4  11  11      652.67      680.75     69.71 o 
   5  11  11       49.64      -22.16     73.75 o 
  -6  12  11      120.09       59.80     56.52 o 
  -5  12  11        3.24      -10.24     48.66 o 
  -4  12  11       44.69       54.34     48.92 o 
  -3  12  11      330.41      352.82     73.10 o 
  -2  12  11      110.53       90.19     45.30 o 
  -1  12  11     1221.35     1205.02    173.20 o 
   0  12  11      570.13      563.24     65.18 o 
   1  12  11      789.45      961.66    117.73 o 
   2  12  11      688.66      774.61    152.41 o 
   3  12  11        0.16      -15.89     38.74 o 
   4  12  11      202.75      224.76     59.31 o 
   5  12  11      165.57       87.55     80.13 o 
  -5  13  11      805.84      901.09     94.09 o 
  -4  13  11      553.12      585.36     76.19 o 
  -3  13  11     1612.34     1709.08    152.99 o 
  -2  13  11       46.03      -12.57     42.74 o 
  -1  13  11      704.82      745.76     76.43 o 
   0  13  11       10.72       -7.08     41.44 o 
   1  13  11      627.83      633.30     88.87 o 
   2  13  11        1.41      -11.59     50.12 o 
   3  13  11      931.59     1261.01    144.12 o 
   4  13  11      406.26      302.48     91.56 o 
  -5  14  11       18.56      -27.08     53.17 o 
  -4  14  11      140.96       98.41     55.60 o 
  -3  14  11        1.16      -38.48     42.90 o 
  -2  14  11     1419.82     1588.94    441.26 o 
  -1  14  11      527.36      565.35     74.95 o 
   0  14  11     1385.37     1471.38    151.11 o 
   1  14  11       30.31       28.80     54.03 o 
   2  14  11     1063.62      964.46    348.88 o 
   3  14  11      160.13      165.47    105.66 o 
   4  14  11      281.68      292.10    100.56 o 
  -4  15  11      702.94      755.46     92.31 o 
  -3  15  11       96.78       42.09     63.68 o 
  -2  15  11        7.07      -28.56     58.44 o 
  -1  15  11      533.39      572.65     77.35 o 
   0  15  11      527.93      516.21    108.98 o 
   1  15  11      107.91      157.84     69.47 o 
   2  15  11     1084.08     1445.10    128.56 o 
   3  15  11        9.45       36.84     98.61 o 
  -3  16  11       90.23        4.70     71.82 o 
  -2  16  11        4.03      -76.17     53.64 o 
  -1  16  11      853.78     1180.33    222.42 o 
   0  16  11      375.99      327.61     74.73 o 
   1  16  11      614.45      709.88    101.91 o 
   2  16  11       46.49       70.55     98.83 o 
  -1  17  11       29.95       27.89     67.28 o 
   0  17  11        0.23      -53.07     50.71 o 
  -8   0  12      183.83       83.44    105.22 o 
  -6   0  12     1192.30     1011.27    150.74 o 
  -4   0  12     1680.03     1627.87    124.19 o 
  -2   0  12      974.21      916.52     59.71 o 
   0   0  12     1043.36      960.26     57.15 o 
   2   0  12      919.82      916.32     75.58 o 
   4   0  12     1165.64     1224.21    143.37 o 
   6   0  12     1048.91     1164.93    170.03 o 
  -8   1  12      132.53       56.25     71.27 o 
  -7   1  12     1106.14      979.23    138.49 o 
  -6   1  12     2470.76     2388.17    236.83 o 
  -5   1  12      715.88      731.85    126.30 o 
  -4   1  12     1689.17     1676.47     68.64 o 
  -3   1  12     1005.22      993.92     36.83 o 
  -2   1  12      424.92      454.17     36.07 o 
  -1   1  12      598.94      473.21     42.84 o 
   0   1  12    21165.23    21515.66    204.11 o 
   1   1  12     7179.91     6973.23     99.92 o 
   2   1  12     1083.07     1034.28     51.30 o 
   3   1  12      336.26      425.00     62.36 o 
   4   1  12      488.12      314.37     89.08 o 
   5   1  12      476.22      423.01     74.26 o 
   6   1  12      703.10      675.75     96.82 o 
   7   1  12      278.44      349.37     93.14 o 
  -8   2  12      153.52      125.02     79.94 o 
  -7   2  12      190.77      198.59     69.36 o 
  -6   2  12      410.30      314.73     70.87 o 
  -5   2  12     3217.22     3040.22     91.63 o 
  -4   2  12      174.60      175.77     33.74 o 
  -3   2  12     3439.51     3396.00     62.28 o 
  -2   2  12      135.60      116.39     24.23 o 
  -1   2  12     7732.44     7450.93    121.16 o 
   0   2  12      122.43      156.42     26.20 o 
   1   2  12     3087.07     2989.25     64.83 o 
   2   2  12      497.64      596.57     48.10 o 
   3   2  12     3663.44     3373.77    121.25 o 
   4   2  12        9.09      -16.42     41.50 o 
   5   2  12      962.05     1049.03    103.34 o 
   6   2  12       29.83       18.68     59.29 o 
   7   2  12      113.99       91.11     77.39 o 
  -8   3  12       99.90       62.18     68.35 o 
  -7   3  12      382.40      440.99     86.19 o 
  -6   3  12      323.11      303.63     62.73 o 
  -5   3  12      879.58     1003.55     73.77 o 
  -4   3  12       83.21       61.87     29.19 o 
  -3   3  12      516.49      488.13     32.33 o 
  -2   3  12      203.13      147.70     24.98 o 
  -1   3  12     1132.87     1141.67     46.44 o 
   0   3  12      915.50      835.34     37.87 o 
   1   3  12     8626.48     8669.46    115.89 o 
   2   3  12     1508.78     1445.52     59.83 o 
   3   3  12       21.91      -23.62     34.88 o 
   4   3  12        7.49      -21.80     42.51 o 
   5   3  12        1.05      -26.64     50.01 o 
   6   3  12        1.16       19.43     56.01 o 
   7   3  12      430.90      681.94    107.76 o 
  -8   4  12      678.29      439.07     79.12 o 
  -7   4  12       15.33       -8.39     60.76 o 
  -6   4  12        3.97       29.50     40.53 o 
  -5   4  12       50.49       18.80     33.23 o 
  -4   4  12     9131.95     8835.58    155.46 o 
  -3   4  12       12.19      -27.86     18.57 o 
  -2   4  12     5181.24     5179.93     96.71 o 
  -1   4  12      457.35      384.90     34.79 o 
   0   4  12        0.15      -12.50     14.89 o 
   1   4  12     1407.42     1443.97     47.91 o 
   2   4  12    10529.59    10400.75    162.61 o 
   3   4  12      674.30      625.82     73.63 o 
   4   4  12     3865.76     3769.77    308.30 o 
   5   4  12        1.73       -4.88     47.88 o 
   6   4  12      288.37      148.67     70.60 o 
  -8   5  12      295.51      262.28     73.71 o 
  -7   5  12      457.13      429.25     60.28 o 
  -6   5  12      552.15      757.38     73.89 o 
  -5   5  12     1489.26     1337.52    112.22 o 
  -4   5  12     1080.07     1063.15     66.42 o 
  -3   5  12      177.18      148.52     41.53 o 
  -2   5  12      612.55      587.01     40.24 o 
  -1   5  12      966.90     1052.03     44.58 o 
   0   5  12     5738.11     5791.30     83.28 o 
   1   5  12     2162.37     2222.26     51.73 o 
   2   5  12      747.48      786.64     79.62 o 
   3   5  12        3.19       19.69     32.31 o 
   4   5  12      102.89      137.76     55.21 o 
   5   5  12      144.62      135.57     61.80 o 
   6   5  12        2.97      -15.59     61.73 o 
  -8   6  12      271.75      251.19     94.82 o 
  -7   6  12       38.59       22.81     41.64 o 
  -6   6  12        7.37      -23.85     38.22 o 
  -5   6  12     2599.48     2375.48    130.67 o 
  -4   6  12      404.75      504.11     56.93 o 
  -3   6  12       58.58       71.64     30.42 o 
  -2   6  12     1198.79     1194.21     60.89 o 
  -1   6  12     4272.71     4159.09     81.88 o 
   0   6  12      483.44      560.25     34.85 o 
   1   6  12     1136.26     1012.49     38.15 o 
   2   6  12     1605.01     1618.89     57.05 o 
   3   6  12     1574.59     1517.32     85.07 o 
   4   6  12       78.63       26.89     41.30 o 
   5   6  12      198.11      207.10     56.77 o 
   6   6  12       66.07      -16.61     54.71 o 
  -7   7  12      691.55      880.88    150.10 o 
  -6   7  12      795.97      712.64     72.56 o 
  -5   7  12     1092.18     1098.57    122.92 o 
  -4   7  12      130.87       80.09     40.01 o 
  -3   7  12      357.58      335.26     40.76 o 
  -2   7  12       49.13       27.45     29.41 o 
  -1   7  12     4583.56     4595.32     88.27 o 
   0   7  12     3886.41     3880.01     82.97 o 
   1   7  12     6457.61     6294.97     91.42 o 
   2   7  12      684.15      572.06     66.57 o 
   3   7  12      354.09      306.16     42.23 o 
   4   7  12      563.64      551.04     64.51 o 
   5   7  12      402.28      297.74     60.32 o 
   6   7  12      493.86      467.90     75.67 o 
  -7   8  12       46.99        2.29     55.01 o 
  -6   8  12      159.89      132.91     50.26 o 
  -5   8  12      980.00     1107.97     91.38 o 
  -4   8  12     1356.93     1363.93    112.91 o 
  -3   8  12     1462.75     1304.56     66.03 o 
  -2   8  12      756.11      754.64     67.84 o 
  -1   8  12      157.27       91.78     35.74 o 
   0   8  12      513.92      463.24     43.91 o 
   1   8  12     1006.69     1018.62     60.52 o 
   2   8  12        2.21       -0.14     27.41 o 
   3   8  12      159.42       68.28     33.78 o 
   4   8  12     1040.35     1130.58     86.38 o 
   5   8  12       25.02      -36.57     46.13 o 
   6   8  12      553.64      671.21     84.73 o 
  -7   9  12       32.86        1.20     49.60 o 
  -6   9  12     2753.13     2773.93    110.29 o 
  -5   9  12      615.35      661.29     73.16 o 
  -4   9  12      753.56      735.04     95.15 o 
  -3   9  12      230.87      184.51     40.57 o 
  -2   9  12      434.80      423.92     56.19 o 
  -1   9  12      333.58      336.43     51.15 o 
   0   9  12     7991.42     7985.58    154.62 o 
   1   9  12       83.93       50.23     29.79 o 
   2   9  12     1744.78     1723.12     64.06 o 
   3   9  12     1231.18     1334.60     73.75 o 
   4   9  12      145.68      108.76     52.46 o 
   5   9  12       73.00       31.72     56.10 o 
  -7  10  12       15.52      -18.86     52.37 o 
  -6  10  12      332.86      201.23     59.66 o 
  -5  10  12      934.50     1051.10     88.98 o 
  -4  10  12        9.90      -39.60     38.81 o 
  -3  10  12     2976.48     2904.19     90.51 o 
  -2  10  12     1170.91     1184.84     84.71 o 
  -1  10  12     2015.67     1974.37     83.49 o 
   0  10  12      440.72      358.02     63.88 o 
   1  10  12     1437.90     1424.50     60.42 o 
   2  10  12      333.12      288.63     45.29 o 
   3  10  12     2404.61     2304.19     81.17 o 
   4  10  12       64.68       22.84     50.02 o 
   5  10  12      420.39      364.32     82.96 o 
  -6  11  12      132.17       69.04     55.95 o 
  -5  11  12      114.47      124.11     54.35 o 
  -4  11  12       51.74       48.28     45.80 o 
  -3  11  12       90.00       31.38     41.34 o 
  -2  11  12      536.40      535.13     67.12 o 
  -1  11  12      200.67      293.24     51.25 o 
   0  11  12      116.79       74.99     38.25 o 
   1  11  12     1891.43     1745.37     98.94 o 
   2  11  12        0.71        1.26     40.62 o 
   3  11  12       10.44        9.26     38.62 o 
   4  11  12      294.95      177.63     57.99 o 
   5  11  12        0.52       24.49     74.77 o 
  -6  12  12        7.85      -54.62     52.62 o 
  -5  12  12      100.26       38.15     51.29 o 
  -4  12  12     1542.73     1565.99    191.97 o 
  -3  12  12      178.25      189.16     56.05 o 
  -2  12  12     1852.97     1914.15     91.40 o 
  -1  12  12      543.28      473.88     79.46 o 
   0  12  12       71.13       30.04     38.20 o 
   1  12  12       71.66       45.46     51.21 o 
   2  12  12     1331.76     1532.16     90.77 o 
   3  12  12      706.72      928.04     87.85 o 
   4  12  12     1570.29     1714.83     86.80 o 
  -5  13  12      422.22      345.35     73.46 o 
  -4  13  12       24.39      -53.55     45.94 o 
  -3  13  12        7.67      -72.15     48.23 o 
  -2  13  12      347.12      381.16     65.95 o 
  -1  13  12      876.70     1065.78     88.10 o 
   0  13  12     1243.78     1181.99     89.65 o 
   1  13  12      366.11      569.51    100.62 o 
   2  13  12       77.13       66.20     58.61 o 
   3  13  12      855.58     1087.05     96.96 o 
   4  13  12       28.14        2.81     72.77 o 
  -5  14  12      159.38       55.50     61.15 o 
  -4  14  12      128.39      107.10     56.78 o 
  -3  14  12      467.78      533.96     96.97 o 
  -2  14  12      140.77      120.79     55.58 o 
  -1  14  12      310.48      324.22     65.58 o 
   0  14  12        2.48       21.18     46.05 o 
   1  14  12       51.68       49.86     57.96 o 
   2  14  12      162.73      280.70    118.88 o 
   3  14  12       53.74       47.04     64.73 o 
  -4  15  12       16.57       -2.43     56.94 o 
  -3  15  12        1.17      -69.64     58.03 o 
  -2  15  12      337.30      324.57     84.87 o 
  -1  15  12     1796.67     2141.31    117.81 o 
   0  15  12      430.55      449.42     97.73 o 
   1  15  12     1270.09     1510.77    135.43 o 
   2  15  12      142.53       57.48     68.88 o 
  -3  16  12        4.91      -26.94     68.14 o 
  -2  16  12      246.24      248.43     86.61 o 
  -1  16  12       83.86       18.64     56.36 o 
   0  16  12        0.30      -36.99     55.17 o 
   1  16  12      102.99       70.66     71.02 o 
  -7   0  13     1675.11     1845.57    167.32 o 
  -5   0  13     7960.58     8038.12    297.68 o 
  -3   0  13       16.20        3.23     29.08 o 
  -1   0  13     6316.02     6308.65    142.72 o 
   1   0  13    13235.03    12818.91    209.29 o 
   3   0  13      132.90       70.87     61.77 o 
   5   0  13      477.51      515.49    117.14 o 
  -8   1  13       74.53       92.58     75.35 o 
  -7   1  13      381.95      336.92     79.83 o 
  -6   1  13       12.12       25.44     54.07 o 
  -5   1  13      719.91      729.87     87.57 o 
  -4   1  13     1697.49     1591.87    115.63 o 
  -3   1  13      391.43      395.06     47.93 o 
  -2   1  13     3440.91     3693.90     79.93 o 
  -1   1  13     2132.20     1990.81     76.37 o 
   0   1  13     3213.15     3354.12     80.49 o 
   1   1  13     6173.80     6037.84     95.79 o 
   2   1  13      501.97      484.93     68.30 o 
   3   1  13     1078.91     1157.06     91.80 o 
   4   1  13      981.23     1091.19     96.66 o 
   5   1  13      546.40      506.62     84.75 o 
   6   1  13      204.90      147.25     70.14 o 
  -8   2  13        1.54       -6.86     67.32 o 
  -7   2  13       50.05       -4.25     59.20 o 
  -6   2  13     5116.05     5383.47    183.70 o 
  -5   2  13     2556.48     2391.99    118.05 o 
  -4   2  13      191.04      270.57     65.51 o 
  -3   2  13       12.45       -9.61     18.08 o 
  -2   2  13       52.43       24.95     20.77 o 
  -1   2  13      103.54      109.70     24.99 o 
   0   2  13     2427.83     2465.47     62.59 o 
   1   2  13     1279.93     1265.72     45.87 o 
   2   2  13     6720.39     6867.41    126.50 o 
   3   2  13       43.96       38.15     42.23 o 
   4   2  13        5.13        5.32     43.97 o 
   5   2  13      162.06      219.77     66.74 o 
   6   2  13       75.14        1.98     61.25 o 
  -8   3  13      276.29      220.21     83.57 o 
  -7   3  13      290.46      255.18    100.29 o 
  -6   3  13       32.90      -29.88     48.81 o 
  -5   3  13      325.75      290.12     77.04 o 
  -4   3  13     3760.68     3631.30     95.74 o 
  -3   3  13     5848.16     5828.71     86.17 o 
  -2   3  13     2054.46     1955.65     57.88 o 
  -1   3  13     4714.30     4618.47     86.97 o 
   0   3  13     1951.43     1846.17     54.81 o 
   1   3  13      271.06      314.22     33.39 o 
   2   3  13     3852.93     3745.56     97.13 o 
   3   3  13     3277.50     2906.60    118.31 o 
   4   3  13     1573.49     1500.49    102.06 o 
   5   3  13      371.73      395.66     77.92 o 
   6   3  13        0.69      -75.55     57.22 o 
  -8   4  13       36.86       39.99    102.95 o 
  -7   4  13      395.44      240.17     78.74 o 
  -6   4  13        7.04       -7.40     51.98 o 
  -5   4  13     1497.13     1506.02     71.25 o 
  -4   4  13      944.11      896.66     61.57 o 
  -3   4  13        0.54      -14.22     23.06 o 
  -2   4  13        4.76       18.37     20.16 o 
  -1   4  13       62.82       65.53     24.32 o 
   0   4  13       25.44       -8.16     17.11 o 
   1   4  13     5524.44     5699.60     96.73 o 
   2   4  13      313.05      228.75     39.51 o 
   3   4  13     3899.77     3582.54    132.14 o 
   4   4  13      404.59      422.92     81.44 o 
   5   4  13      183.60       62.11     58.38 o 
   6   4  13       73.49      -13.99     62.15 o 
  -8   5  13      136.34       64.21     60.51 o 
  -7   5  13      631.26      540.20    136.76 o 
  -6   5  13       42.22      -15.66     35.58 o 
  -5   5  13      511.62      628.31     63.26 o 
  -4   5  13      198.43      200.39     69.58 o 
  -3   5  13     6497.16     6642.15    117.04 o 
  -2   5  13     2176.18     1985.08     58.76 o 
  -1   5  13     5291.46     5313.24    141.64 o 
   0   5  13      668.70      648.12     44.55 o 
   1   5  13       20.39        9.64     20.52 o 
   2   5  13       12.77       -8.41     28.51 o 
   3   5  13     4375.95     4352.11    194.90 o 
   4   5  13      418.69      424.59    120.07 o 
   5   5  13      490.67      483.96     86.11 o 
   6   5  13        2.28      -80.49     53.66 o 
  -7   6  13        0.41      -57.26     40.71 o 
  -6   6  13     1802.76     1590.97     82.16 o 
  -5   6  13       26.16       45.51     48.22 o 
  -4   6  13     2634.30     2360.94     87.99 o 
  -3   6  13      107.78       89.78     39.07 o 
  -2   6  13      224.46      178.32     40.37 o 
  -1   6  13     1006.65      978.64     83.16 o 
   0   6  13     6303.45     6109.93    104.98 o 
   1   6  13      696.08      706.59     52.16 o 
   2   6  13     1409.94     1367.48     53.98 o 
   3   6  13      130.95       70.92     38.59 o 
   4   6  13       29.29      -20.74     39.95 o 
   5   6  13      132.58      131.04     53.87 o 
   6   6  13      232.93      205.63     65.62 o 
  -7   7  13        1.19       15.63     44.98 o 
  -6   7  13       94.56       92.56     46.12 o 
  -5   7  13      129.11       94.18     43.99 o 
  -4   7  13      623.57      588.60    110.23 o 
  -3   7  13        2.08      -40.64     27.09 o 
  -2   7  13       30.19       -3.15     30.44 o 
  -1   7  13      857.31      983.40     69.60 o 
   0   7  13     4553.18     4404.92    115.32 o 
   1   7  13       45.22       18.23     27.74 o 
   2   7  13      209.55      224.25     53.33 o 
   3   7  13       66.97       15.54     29.71 o 
   4   7  13     1692.79     1676.58     89.49 o 
   5   7  13     1030.82      999.89    154.66 o 
   6   7  13      546.90      670.80     85.23 o 
  -7   8  13      692.91      809.50    129.11 o 
  -6   8  13      539.36      541.54     69.27 o 
  -5   8  13     2681.02     2800.58    121.05 o 
  -4   8  13        0.19      -48.36     33.31 o 
  -3   8  13       27.04       16.08     31.90 o 
  -2   8  13      239.58      201.97     44.46 o 
  -1   8  13      970.31     1071.17     76.14 o 
   0   8  13     1042.95     1101.28     54.48 o 
   1   8  13     4367.08     4345.28     93.05 o 
   2   8  13     1005.75     1090.54     61.70 o 
   3   8  13      112.57       64.23     34.84 o 
   4   8  13      208.06      212.27     53.92 o 
   5   8  13      509.53      439.72     74.09 o 
  -7   9  13      375.72      470.04     84.61 o 
  -6   9  13       66.10       76.06     52.31 o 
  -5   9  13      141.65      140.26     53.23 o 
  -4   9  13       49.45       44.60     43.21 o 
  -3   9  13     1118.53     1176.13     71.33 o 
  -2   9  13     2007.72     1960.51     85.22 o 
  -1   9  13       85.79       26.91     34.36 o 
   0   9  13      210.46      177.99     44.84 o 
   1   9  13      173.62      119.30     40.85 o 
   2   9  13       66.58      133.37     44.98 o 
   3   9  13      994.14      972.56     74.30 o 
   4   9  13      651.07      771.29     90.30 o 
   5   9  13      215.56      169.10     62.87 o 
  -6  10  13      604.52      743.44    171.25 o 
  -5  10  13     1136.26     1351.01     99.34 o 
  -4  10  13       76.54      132.51     49.35 o 
  -3  10  13       67.30       28.40     36.58 o 
  -2  10  13       65.14       12.24     36.82 o 
  -1  10  13        0.52      -42.85     28.57 o 
   0  10  13      490.76      593.31     64.37 o 
   1  10  13     1489.40     1303.44     70.22 o 
   2  10  13     1309.91     1510.67     77.71 o 
   3  10  13      181.75      137.74     43.54 o 
   4  10  13      237.84      179.95     55.50 o 
   5  10  13      160.08      151.22     67.69 o 
  -6  11  13      143.35      132.11     73.18 o 
  -5  11  13       35.87       13.52     50.22 o 
  -4  11  13     1857.18     1896.73     99.70 o 
  -3  11  13      968.74     1115.38     78.01 o 
  -2  11  13     1621.88     1686.85     85.73 o 
  -1  11  13       87.36       25.80     41.70 o 
   0  11  13      248.53      202.34     49.74 o 
   1  11  13      593.14      521.84     80.27 o 
   2  11  13     2918.78     2908.33    104.66 o 
   3  11  13      132.74      108.54     53.05 o 
   4  11  13     1069.99     1040.52    107.40 o 
  -6  12  13       75.60       12.03     55.78 o 
  -5  12  13      151.45      171.19     63.33 o 
  -4  12  13      313.50      230.18     63.69 o 
  -3  12  13      718.64      682.85    100.90 o 
  -2  12  13        9.27        9.20     43.13 o 
  -1  12  13      680.98      672.11     71.10 o 
   0  12  13       32.77        1.19     40.09 o 
   1  12  13     1471.35     1573.36    105.01 o 
   2  12  13      559.00      582.23     97.26 o 
   3  12  13      367.87      401.41     69.59 o 
   4  12  13      138.01       98.40     78.16 o 
  -5  13  13      203.83      197.55     65.72 o 
  -4  13  13       83.84       32.47     50.30 o 
  -3  13  13     1253.90     1577.61    217.33 o 
  -2  13  13      482.59      515.43     71.29 o 
  -1  13  13     1754.65     1899.76    112.00 o 
   0  13  13        0.49       -6.63     43.33 o 
   1  13  13      138.56      125.66     63.46 o 
   2  13  13      207.22      154.35     69.21 o 
   3  13  13     1061.78     1649.45    179.34 o 
  -4  14  13      580.21      603.94     86.09 o 
  -3  14  13       11.08      -23.72     57.49 o 
  -2  14  13      385.51      259.70     68.65 o 
  -1  14  13       50.80       66.21     54.70 o 
   0  14  13     1773.72     1923.76     95.03 o 
   1  14  13      347.37      593.94     93.33 o 
   2  14  13      604.89      761.53    108.62 o 
   3  14  13       59.53       37.87     69.61 o 
  -3  15  13       53.50      -36.85    108.69 o 
  -2  15  13      310.72      333.40     84.41 o 
  -1  15  13      128.73      162.68     60.91 o 
   0  15  13      338.50      340.53     85.26 o 
   1  15  13        2.79       33.37    102.57 o 
   2  15  13       23.80      -19.16     64.39 o 
  -2  16  13        0.21      -50.51     66.43 o 
  -1  16  13      558.48      660.12     89.06 o 
   0  16  13      441.08      621.36    104.36 o 
  -8   0  14        5.26      -85.07     92.22 o 
  -6   0  14     2544.25     2474.31    181.73 o 
  -4   0  14      831.43      875.31     97.91 o 
  -2   0  14    10032.78    11329.80    610.21 o 
   0   0  14     5402.89     5061.84    129.47 o 
   2   0  14     1093.27      869.85    108.47 o 
   4   0  14     4083.64     3940.28    209.69 o 
   6   0  14      710.13      531.75    136.22 o 
  -8   1  14      156.08       37.37     75.68 o 
  -7   1  14       17.87      -44.89     64.10 o 
  -6   1  14      698.97      603.36    101.59 o 
  -5   1  14     2835.74     2768.18    126.14 o 
  -4   1  14     2328.92     2246.65     85.11 o 
  -3   1  14        4.09        9.71     23.68 o 
  -2   1  14      290.75      321.24     35.96 o 
  -1   1  14        8.64        4.84     20.29 o 
   0   1  14     2444.26     2333.72     62.89 o 
   1   1  14      737.22      747.29     45.46 o 
   2   1  14     1833.52     1839.23    202.21 o 
   3   1  14     1244.33     1242.85     89.50 o 
   4   1  14       59.16        2.99     49.78 o 
   5   1  14       14.26      -12.33     56.36 o 
   6   1  14        0.59      -66.38     60.25 o 
  -8   2  14        0.58      -62.41     61.47 o 
  -7   2  14      788.02      675.40    102.79 o 
  -6   2  14       23.66       15.35     52.36 o 
  -5   2  14        0.45       -7.07     48.03 o 
  -4   2  14      456.97      431.33     55.78 o 
  -3   2  14     4107.47     4018.02     71.88 o 
  -2   2  14        1.20      -18.71     19.60 o 
  -1   2  14     5275.54     5285.96    100.42 o 
   0   2  14       21.86       19.63     22.41 o 
   1   2  14     1743.50     1621.28     65.93 o 
   2   2  14        6.63       19.76     27.74 o 
   3   2  14      945.45     1061.48    182.49 o 
   4   2  14       31.70      -42.44     42.74 o 
   5   2  14      335.51      395.82     85.07 o 
   6   2  14       13.11      -45.32     73.42 o 
  -8   3  14       70.35      -31.94     68.13 o 
  -7   3  14       14.00      -73.23     51.96 o 
  -6   3  14      264.58      298.88     76.19 o 
  -5   3  14     3880.94     3831.34    151.79 o 
  -4   3  14      406.70      444.92     45.03 o 
  -3   3  14      877.06      943.63     53.54 o 
  -2   3  14     3281.89     3437.38     78.67 o 
  -1   3  14       99.71       55.28     23.80 o 
   0   3  14      621.21      774.05     48.48 o 
   1   3  14     3324.76     3440.07     75.70 o 
   2   3  14     5588.60     5585.47    119.92 o 
   3   3  14     3085.50     3060.69    200.26 o 
   4   3  14     1255.58     1387.94    101.84 o 
   5   3  14       43.28       85.53     54.20 o 
   6   3  14       68.79      -20.67     58.55 o 
  -8   4  14      444.52      429.45    150.84 o 
  -7   4  14       38.52      -39.35     56.92 o 
  -6   4  14     1225.24     1239.19    137.41 o 
  -5   4  14      142.58       90.95     58.23 o 
  -4   4  14     8722.13     8531.36    138.44 o 
  -3   4  14     1040.82     1087.29     72.51 o 
  -2   4  14     2777.52     2657.82     70.11 o 
  -1   4  14        5.09      -30.31     20.21 o 
   0   4  14     2937.53     2913.26     84.98 o 
   1   4  14        0.86      -13.94     22.44 o 
   2   4  14        0.15       -0.55     29.31 o 
   3   4  14       41.57      141.15     52.89 o 
   4   4  14      809.65      988.28     99.64 o 
   5   4  14        4.04      -54.42     68.05 o 
   6   4  14        1.89      -68.08     61.18 o 
  -7   5  14      151.91       91.68    100.56 o 
  -6   5  14      770.27      897.28    111.54 o 
  -5   5  14     1062.72     1029.30     85.19 o 
  -4   5  14     4665.10     4668.09    104.41 o 
  -3   5  14       41.20       62.43     30.12 o 
  -2   5  14      339.62      427.27     51.41 o 
  -1   5  14      362.94      379.87     52.43 o 
   0   5  14        9.92       29.03     24.11 o 
   1   5  14     1151.34     1103.17     41.69 o 
   2   5  14     3044.92     2895.09    101.38 o 
   3   5  14      817.86      873.92    106.85 o 
   4   5  14     1023.28     1000.45    103.25 o 
   5   5  14        4.68      -53.23     52.06 o 
   6   5  14       21.88      -40.93     64.39 o 
  -7   6  14      729.62      556.25     89.38 o 
  -6   6  14      479.24      381.61     57.43 o 
  -5   6  14       40.95       58.75     41.67 o 
  -4   6  14      540.86      664.59    121.70 o 
  -3   6  14     3450.78     3611.14    113.84 o 
  -2   6  14      162.01      102.58     37.28 o 
  -1   6  14     3369.76     3426.31     79.93 o 
   0   6  14      309.01      202.11     36.49 o 
   1   6  14     1738.33     1692.82     58.87 o 
   2   6  14       11.05        3.07     27.13 o 
   3   6  14     2852.59     2768.89     96.99 o 
   4   6  14       69.21       94.75     47.75 o 
   5   6  14      745.94     1069.23     94.25 o 
   6   6  14       20.83      -76.09     62.84 o 
  -7   7  14        7.17       12.97     56.27 o 
  -6   7  14      183.79      196.26     50.10 o 
  -5   7  14     2026.65     1991.81    154.75 o 
  -4   7  14       64.73       37.16     40.92 o 
  -3   7  14        1.48      -32.33     27.57 o 
  -2   7  14       71.43       13.75     34.23 o 
  -1   7  14      222.94      101.33     39.43 o 
   0   7  14     2440.34     2260.51    100.17 o 
   1   7  14      878.41      944.24    117.40 o 
   2   7  14       78.34       54.62     30.57 o 
   3   7  14     1675.49     1555.69     77.04 o 
   4   7  14       76.42       72.06     48.45 o 
   5   7  14      283.99      204.42     60.87 o 
  -7   8  14       15.97      -26.51     48.95 o 
  -6   8  14      684.91      854.66     87.25 o 
  -5   8  14       25.60       29.15     44.56 o 
  -4   8  14       26.41      -14.91     38.48 o 
  -3   8  14      197.82      174.67     50.36 o 
  -2   8  14     3195.03     3401.76    109.33 o 
  -1   8  14      526.68      379.71     55.19 o 
   0   8  14     3439.01     3348.61    127.62 o 
   1   8  14      805.30      902.75     69.83 o 
   2   8  14      161.08       30.19     37.46 o 
   3   8  14     1144.18     1024.60    115.35 o 
   4   8  14     1384.41     1438.80    175.18 o 
   5   8  14       20.29       -2.05     54.59 o 
  -7   9  14       40.00       23.16     53.66 o 
  -6   9  14     1004.48     1200.46     95.43 o 
  -5   9  14       92.61       60.00     48.72 o 
  -4   9  14     1586.35     1620.63     86.93 o 
  -3   9  14     1056.77     1106.71    114.52 o 
  -2   9  14        0.19      -47.90     31.93 o 
  -1   9  14      744.29      863.65     73.78 o 
   0   9  14      513.71      622.00    105.42 o 
   1   9  14     1104.12     1137.96     77.46 o 
   2   9  14     2781.27     3054.82    103.15 o 
   3   9  14      263.68      286.22     96.89 o 
   4   9  14        6.34        2.62     48.05 o 
   5   9  14      159.90      107.45     59.37 o 
  -6  10  14      481.81      480.29     74.87 o 
  -5  10  14       53.37       32.75     49.24 o 
  -4  10  14       14.92       -9.58     45.42 o 
  -3  10  14      541.07      481.93     68.68 o 
  -2  10  14      167.79      147.30     47.28 o 
  -1  10  14     1900.26     1930.69     86.67 o 
   0  10  14        4.97      -47.28     32.35 o 
   1  10  14       22.37        4.38     46.25 o 
   2  10  14       87.61       96.12     46.94 o 
   3  10  14      215.53      268.56     62.00 o 
   4  10  14      113.31       54.55     66.97 o 
   5  10  14      144.56      127.38     64.21 o 
  -6  11  14        9.80      -13.05     51.87 o 
  -5  11  14      960.97     1157.72    134.34 o 
  -4  11  14        8.01      -18.76     45.85 o 
  -3  11  14      278.52      236.52     58.03 o 
  -2  11  14      576.68      560.16     67.42 o 
  -1  11  14       16.41       -5.52     38.53 o 
   0  11  14      220.44      261.90     52.52 o 
   1  11  14      998.54     1080.10    105.28 o 
   2  11  14      154.31      187.08     53.92 o 
   3  11  14     1542.55     1633.56     98.84 o 
   4  11  14      488.67      436.91     91.81 o 
  -5  12  14       16.25      -15.36     51.51 o 
  -4  12  14      485.84      447.01     71.44 o 
  -3  12  14      912.51     1019.73     94.02 o 
  -2  12  14     1548.97     1684.94    102.26 o 
  -1  12  14       27.32       13.22     43.54 o 
   0  12  14      181.83      220.95     57.29 o 
   1  12  14       31.64       68.06     60.77 o 
   2  12  14      130.02      148.17    129.71 o 
   3  12  14      839.15     1063.76     94.76 o 
   4  12  14      529.31      543.96    100.52 o 
  -5  13  14      106.73       63.78     59.06 o 
  -4  13  14      412.60      484.94     75.33 o 
  -3  13  14       69.40       40.37     79.59 o 
  -2  13  14      100.72       95.87     69.43 o 
  -1  13  14        7.89       17.02     46.50 o 
   0  13  14      181.45       75.63     50.58 o 
   1  13  14       46.44        3.22     56.49 o 
   2  13  14      850.75      963.67    138.38 o 
   3  13  14       88.51       55.07     69.20 o 
  -4  14  14      311.77      288.42     71.32 o 
  -3  14  14      124.42       53.92     70.19 o 
  -2  14  14      132.03       76.94     55.72 o 
  -1  14  14     2093.51     2174.27    137.36 o 
   0  14  14       77.06      106.87     68.90 o 
   1  14  14      311.65      325.48     82.48 o 
   2  14  14       61.67       28.84     68.17 o 
  -3  15  14       51.43       21.59     67.62 o 
  -2  15  14      142.55      169.63     62.26 o 
  -1  15  14      305.07      261.96     67.81 o 
   0  15  14      276.39      233.50     88.10 o 
   1  15  14      977.56     1088.01    123.69 o 
  -7   0  15        2.55      -38.69     82.57 o 
  -5   0  15     2958.33     2870.93    188.34 o 
  -3   0  15     1775.54     1813.55     87.93 o 
  -1   0  15       63.65       -0.67     31.63 o 
   1   0  15      282.02      251.44     48.85 o 
   3   0  15     4449.52     4184.32    206.22 o 
   5   0  15       39.85       55.59     88.97 o 
  -8   1  15      164.21       80.60     77.06 o 
  -7   1  15      255.49      226.23     79.40 o 
  -6   1  15     1125.97     1311.76    138.11 o 
  -5   1  15     2210.36     2276.02    118.94 o 
  -4   1  15      119.91       89.33     32.24 o 
  -3   1  15      196.70      136.69     40.28 o 
  -2   1  15     1685.96     1608.34     57.08 o 
  -1   1  15     2281.03     2398.10     85.92 o 
   0   1  15     1381.47     1220.68     49.00 o 
   1   1  15     6520.26     6439.88    106.64 o 
   2   1  15      182.71       56.32     42.71 o 
   3   1  15       48.99       28.30     52.23 o 
   4   1  15     1508.46     1542.94    100.99 o 
   5   1  15     1036.73     1247.79    119.51 o 
   6   1  15      110.54       78.37     91.46 o 
  -8   2  15        7.86       -2.43     70.71 o 
  -7   2  15       48.11       36.93     67.52 o 
  -6   2  15        1.56      -22.26     47.44 o 
  -5   2  15      290.87      130.16     60.26 o 
  -4   2  15     5611.87     5721.87    160.95 o 
  -3   2  15      109.83      106.11     29.97 o 
  -2   2  15      511.35      447.47     41.97 o 
  -1   2  15      138.48      138.38     32.94 o 
   0   2  15        0.37      -10.17     22.75 o 
   1   2  15        6.03       -0.14     23.71 o 
   2   2  15     5747.58     5583.49    160.06 o 
   3   2  15      419.01      487.14    166.02 o 
   4   2  15     1312.00     1432.13    116.61 o 
   5   2  15        0.85      -18.60     55.62 o 
   6   2  15       51.50      -30.97     65.48 o 
  -8   3  15       19.67      -22.86     71.11 o 
  -7   3  15       24.94       44.98     69.34 o 
  -6   3  15      286.64      287.77     77.91 o 
  -5   3  15      206.78      176.06     62.87 o 
  -4   3  15        1.22      -48.06     32.04 o 
  -3   3  15     1316.99     1256.33     69.34 o 
  -2   3  15     2019.73     2038.68     63.91 o 
  -1   3  15     2069.12     2041.29     62.95 o 
   0   3  15      281.03      347.22     37.72 o 
   1   3  15        2.61        0.89     23.80 o 
   2   3  15      498.78      550.64     70.71 o 
   3   3  15      104.18       61.42     49.40 o 
   4   3  15      489.64      438.64     77.17 o 
   5   3  15       27.61       -5.15     53.27 o 
   6   3  15       18.64       43.91     72.18 o 
  -7   4  15       17.59      -47.88     62.45 o 
  -6   4  15        1.63      -47.76     54.78 o 
  -5   4  15      705.34      670.67    214.73 o 
  -4   4  15       65.25       50.04     41.07 o 
  -3   4  15     8493.67     8515.10    250.99 o 
  -2   4  15       14.14        6.24     24.25 o 
  -1   4  15      168.39      107.57     30.81 o 
   0   4  15      305.64      386.16     39.67 o 
   1   4  15      953.36     1050.42     63.89 o 
   2   4  15      473.72      396.47     50.73 o 
   3   4  15     7024.54     6155.36    181.93 o 
   4   4  15       30.57        0.13     55.78 o 
   5   4  15      122.77       63.51     62.05 o 
   6   4  15      114.23       86.38     74.31 o 
  -7   5  15      428.23      473.64     96.20 o 
  -6   5  15      154.61      105.57     67.43 o 
  -5   5  15      310.19      208.31     67.41 o 
  -4   5  15       40.80       34.40     31.86 o 
  -3   5  15     3627.43     3577.03    110.87 o 
  -2   5  15      186.22      223.53     44.76 o 
  -1   5  15      522.44      533.55     46.61 o 
   0   5  15     1393.56     1547.09     56.92 o 
   1   5  15      199.12      117.19     48.44 o 
   2   5  15      124.57      181.27     43.90 o 
   3   5  15       11.81      -29.47     44.45 o 
   4   5  15       10.30      -22.47     51.56 o 
   5   5  15      309.05      200.15     80.92 o 
   6   5  15       71.37       84.17     78.55 o 
  -7   6  15      258.52      156.97     67.70 o 
  -6   6  15      328.48      408.86    124.30 o 
  -5   6  15        0.07      -52.29     34.86 o 
  -4   6  15     3055.42     3097.61     90.28 o 
  -3   6  15     3706.87     3811.23    117.77 o 
  -2   6  15       84.93       77.93     38.56 o 
  -1   6  15      313.58      375.08     46.05 o 
   0   6  15       11.27      -14.59     26.93 o 
   1   6  15      247.60      153.55     40.03 o 
   2   6  15     2103.07     2094.92     82.47 o 
   3   6  15      320.25      303.53     55.07 o 
   4   6  15      536.44      600.56    112.46 o 
   5   6  15        6.18       31.14     53.32 o 
  -7   7  15       84.05       69.31     62.48 o 
  -6   7  15     1002.94     1218.37    118.00 o 
  -5   7  15       12.65      -46.32     38.22 o 
  -4   7  15        9.02        5.43     32.93 o 
  -3   7  15      934.31      750.49     95.03 o 
  -2   7  15     1529.28     1571.51     96.04 o 
  -1   7  15     1161.41     1366.22     85.03 o 
   0   7  15     4981.80     5067.24    103.82 o 
   1   7  15     1560.35     1458.52     71.01 o 
   2   7  15      656.58      624.13     64.61 o 
   3   7  15        6.30      -26.87     51.81 o 
   4   7  15      811.93      904.03     91.12 o 
   5   7  15      624.68      618.95    111.45 o 
  -7   8  15      197.72      166.87     74.96 o 
  -6   8  15        4.96      -60.71     40.47 o 
  -5   8  15     1160.06     1368.09     94.79 o 
  -4   8  15      846.58     1037.84    108.69 o 
  -3   8  15     1434.04     1596.75     87.29 o 
  -2   8  15       56.65       69.04     41.27 o 
  -1   8  15       38.27       48.74     43.25 o 
   0   8  15      317.72      322.06     68.48 o 
   1   8  15     1178.60     1170.79     73.98 o 
   2   8  15       62.67       43.64     41.22 o 
   3   8  15     1344.41     1497.30    119.42 o 
   4   8  15       46.14       34.73     50.84 o 
   5   8  15       30.86       66.65     59.36 o 
  -6   9  15        6.85      -31.43     47.58 o 
  -5   9  15      842.72      948.73     86.91 o 
  -4   9  15       40.19       45.31     47.77 o 
  -3   9  15      399.43      295.82     59.56 o 
  -2   9  15      884.03     1045.14    103.87 o 
  -1   9  15     2026.55     1958.25     86.68 o 
   0   9  15      425.88      358.60     55.83 o 
   1   9  15     2305.28     2500.17    136.33 o 
   2   9  15       21.13      -35.91     38.49 o 
   3   9  15       33.17       26.19     56.00 o 
   4   9  15        9.02      -36.56     57.51 o 
   5   9  15      916.98     1230.45    104.15 o 
  -6  10  15      127.77       88.42     55.29 o 
  -5  10  15      289.16      322.23     65.63 o 
  -4  10  15     2215.46     2306.61    101.56 o 
  -3  10  15        0.55      -33.08     41.00 o 
  -2  10  15      951.86      968.44    119.10 o 
  -1  10  15       27.10      -13.86     46.23 o 
   0  10  15       53.86       45.99     41.44 o 
   1  10  15        0.40       -2.68     48.12 o 
   2  10  15     2716.31     2749.31    103.45 o 
   3  10  15      375.81      385.07     66.25 o 
   4  10  15     1032.13     1081.15    122.28 o 
  -6  11  15      133.52      145.43     61.66 o 
  -5  11  15      127.69      129.43     59.64 o 
  -4  11  15      703.41      776.88     88.45 o 
  -3  11  15       65.55      127.15     58.42 o 
  -2  11  15      706.98      839.05     81.66 o 
  -1  11  15      133.09      129.81     54.74 o 
   0  11  15      274.14      276.48     57.47 o 
   1  11  15       82.95        6.95     57.03 o 
   2  11  15      331.39      454.94     85.44 o 
   3  11  15        0.88       -7.99     51.59 o 
   4  11  15      381.25      277.00     89.46 o 
  -5  12  15      459.69      635.14     86.95 o 
  -4  12  15      377.30      526.79     77.52 o 
  -3  12  15     1820.97     2110.00    110.91 o 
  -2  12  15        4.62        5.75     47.89 o 
  -1  12  15      608.81      693.98     81.40 o 
   0  12  15       74.60       92.15     60.04 o 
   1  12  15      236.92      275.04     76.28 o 
   2  12  15      789.93      865.19    104.51 o 
   3  12  15     1363.64     1699.78    138.80 o 
  -4  13  15       59.85       17.03    114.54 o 
  -3  13  15      495.82      382.53     91.82 o 
  -2  13  15        0.32      -59.80     47.52 o 
  -1  13  15      420.44      542.17     76.40 o 
   0  13  15      799.31     1030.65    111.80 o 
   1  13  15      265.14      208.77     78.19 o 
   2  13  15      131.74       81.92     81.49 o 
   3  13  15        7.28      -30.13     80.79 o 
  -4  14  15      239.36      229.34     85.89 o 
  -3  14  15      315.49      288.77    102.08 o 
  -2  14  15      219.34      179.03     61.95 o 
  -1  14  15       90.68       14.08     53.25 o 
   0  14  15      266.44      180.71     73.69 o 
   1  14  15       13.34       18.49     69.50 o 
   2  14  15       62.63       74.32     80.84 o 
  -2  15  15      551.46      452.38    115.41 o 
  -1  15  15      361.27      305.00     92.58 o 
   0  15  15     1384.75     1745.86    211.80 o 
   1  15  15        7.85       49.88     73.65 o 
  -6   0  16     1053.16     1066.10    165.58 o 
  -4   0  16     1191.41     1342.52     93.12 o 
  -2   0  16     3013.50     2702.42    255.42 o 
   0   0  16     4086.17     3847.55    178.80 o 
   2   0  16     4923.98     4342.53    203.94 o 
   4   0  16     1311.72     1300.39    162.98 o 
   6   0  16      727.36      971.17    172.30 o 
  -7   1  16        6.72       12.76     64.46 o 
  -6   1  16        9.65      -26.89     50.61 o 
  -5   1  16      397.10      372.76    139.79 o 
  -4   1  16     2455.17     2405.34     77.46 o 
  -3   1  16     1444.56     1556.00     88.92 o 
  -2   1  16      976.90     1059.07     56.84 o 
  -1   1  16      211.03      216.09     33.50 o 
   0   1  16      439.73      422.53     47.13 o 
   1   1  16      301.87      356.83     39.26 o 
   2   1  16       13.16      -45.85     38.33 o 
   3   1  16      708.83      967.71    138.65 o 
   4   1  16      800.09      859.67     98.33 o 
   5   1  16       55.88       82.60     65.74 o 
   6   1  16       34.55      -23.54     71.60 o 
  -7   2  16      318.27      222.49     80.96 o 
  -6   2  16       33.21       42.05     55.00 o 
  -5   2  16     1801.04     1935.15    113.52 o 
  -4   2  16      562.24      651.72     67.01 o 
  -3   2  16        5.56       12.66     26.99 o 
  -2   2  16       83.68       59.24     28.77 o 
  -1   2  16     2437.09     2536.37     71.80 o 
   0   2  16      230.78      290.46     36.79 o 
   1   2  16      896.91      903.75     65.60 o 
   2   2  16      712.88      862.62     85.79 o 
   3   2  16      655.26      591.33    100.08 o 
   4   2  16       24.10       51.27     53.42 o 
   5   2  16     1124.88     1078.89    116.76 o 
   6   2  16      265.70      283.88     86.83 o 
  -7   3  16      108.68      116.69     70.89 o 
  -6   3  16       53.40       -6.45     55.43 o 
  -5   3  16      123.98       41.41     59.06 o 
  -4   3  16     1227.29     1435.85     92.39 o 
  -3   3  16     1888.67     1731.73     79.27 o 
  -2   3  16     4013.94     3816.63     88.71 o 
  -1   3  16       85.38       46.81     27.62 o 
   0   3  16       13.20      -17.84     24.53 o 
   1   3  16        1.44      -33.56     28.83 o 
   2   3  16      479.93      413.59     65.68 o 
   3   3  16     2546.49     2253.67    114.05 o 
   4   3  16     1821.69     1673.78    108.04 o 
   5   3  16      205.68      146.24     71.64 o 
  -7   4  16       47.31        3.03     67.04 o 
  -6   4  16      564.81      443.47     92.51 o 
  -5   4  16       14.46       -5.97     49.82 o 
  -4   4  16      722.99      825.45     78.14 o 
  -3   4  16       56.62       41.80     37.97 o 
  -2   4  16     1053.41     1119.91     59.56 o 
  -1   4  16       11.02      -28.68     24.07 o 
   0   4  16       69.25       70.41     28.52 o 
   1   4  16       21.83      -20.89     29.85 o 
   2   4  16     3553.70     3326.74    129.49 o 
   3   4  16       18.86       45.65     49.62 o 
   4   4  16        0.33      -22.94     54.08 o 
   5   4  16        0.19      -52.22     59.56 o 
  -7   5  16       18.89      -29.20     67.96 o 
  -6   5  16      158.30       91.13     80.03 o 
  -5   5  16      488.52      500.13    126.52 o 
  -4   5  16     1545.34     1717.13     93.03 o 
  -3   5  16     1504.68     1463.78     82.20 o 
  -2   5  16     2942.92     3204.61    103.27 o 
  -1   5  16        2.33      -26.45     24.94 o 
   0   5  16      103.78       74.38     30.48 o 
   1   5  16       69.72       48.77     34.78 o 
   2   5  16      815.52      986.06    120.11 o 
   3   5  16      609.47      498.78     78.54 o 
   4   5  16     1791.73     2028.13    119.80 o 
   5   5  16      138.85       39.54     65.80 o 
  -7   6  16      271.07      298.84     73.93 o 
  -6   6  16        2.55      -20.53     72.33 o 
  -5   6  16      258.16      240.99    152.36 o 
  -4   6  16      107.76       47.97     43.12 o 
  -3   6  16      124.02      149.57     48.99 o 
  -2   6  16      400.12      348.02     54.35 o 
  -1   6  16     2746.34     2728.06    177.60 o 
   0   6  16      518.70      620.13     52.20 o 
   1   6  16     3875.48     3604.26    105.87 o 
   2   6  16       11.99        2.10     36.04 o 
   3   6  16      137.95       90.94    102.03 o 
   4   6  16      107.77       88.34     49.06 o 
   5   6  16      645.66      681.50     84.62 o 
  -7   7  16        9.91      -13.75     60.71 o 
  -6   7  16      245.07      177.17     70.67 o 
  -5   7  16      672.62      471.14     84.62 o 
  -4   7  16      232.19      343.77     53.41 o 
  -3   7  16     2083.44     2255.47    119.40 o 
  -2   7  16      651.27      767.56    114.38 o 
  -1   7  16      127.16       81.55     41.07 o 
   0   7  16        1.87       12.45     29.94 o 
   1   7  16        0.20       -8.84     35.95 o 
   2   7  16       19.22       12.13     37.92 o 
   3   7  16     1403.04     1544.74    124.25 o 
   4   7  16        5.13       -9.87     60.51 o 
   5   7  16      282.94      343.01     73.25 o 
  -6   8  16     1173.71     1466.38    131.49 o 
  -5   8  16      429.96      443.40     66.01 o 
  -4   8  16      839.89      955.36    106.57 o 
  -3   8  16      762.11      624.98     72.22 o 
  -2   8  16     3247.65     3107.12    151.89 o 
  -1   8  16      151.43      208.31     50.13 o 
   0   8  16     2248.20     2267.96     89.45 o 
   1   8  16      512.03      645.28     65.46 o 
   2   8  16     3308.30     3138.50    107.20 o 
   3   8  16       62.48       45.48     60.65 o 
   4   8  16       32.18       61.75     65.94 o 
   5   8  16      357.27      501.50    100.97 o 
  -6   9  16       26.12      -18.96     59.77 o 
  -5   9  16      154.36      110.52     59.05 o 
  -4   9  16     1773.87     1800.41     94.62 o 
  -3   9  16      393.45      304.40     60.16 o 
  -2   9  16      353.76      249.86     56.58 o 
  -1   9  16      678.48      827.97     78.39 o 
   0   9  16        3.04       -6.73     41.37 o 
   1   9  16        0.19       -1.34     51.70 o 
   2   9  16      108.06       57.73     47.97 o 
   3   9  16      241.61      255.91     74.71 o 
   4   9  16      481.95      447.38     90.83 o 
  -6  10  16       95.87       19.45     55.83 o 
  -5  10  16      227.31      212.95     63.07 o 
  -4  10  16      942.54      857.74     84.68 o 
  -3  10  16       55.26       52.92     48.50 o 
  -2  10  16      510.08      522.19     70.40 o 
  -1  10  16     2112.44     2211.95    151.77 o 
   0  10  16       20.71       -4.77     46.90 o 
   1  10  16      504.93      474.62     82.30 o 
   2  10  16      702.67      761.97     78.76 o 
   3  10  16      316.79      299.05     79.23 o 
   4  10  16       94.04      -19.31     63.88 o 
  -5  11  16      241.88      122.98     62.41 o 
  -4  11  16       60.49       36.07     70.57 o 
  -3  11  16     2103.75     2184.47    105.41 o 
  -2  11  16      856.59      931.90     86.67 o 
  -1  11  16      617.89      695.25     76.25 o 
   0  11  16      258.15      168.99     66.85 o 
   1  11  16      196.90      114.20     61.83 o 
   2  11  16      773.35      715.43    133.18 o 
   3  11  16     1499.06     1538.59    408.97 o 
  -5  12  16       30.97       12.88     51.79 o 
  -4  12  16        1.52      -13.51     60.67 o 
  -3  12  16      157.36       72.57     57.03 o 
  -2  12  16       11.01      -22.19     46.93 o 
  -1  12  16      122.47      123.98     53.69 o 
   0  12  16     1125.83     1411.80    128.08 o 
   1  12  16        5.70      -38.74     55.71 o 
   2  12  16      544.63      530.29     94.55 o 
   3  12  16        4.73       -7.91     98.72 o 
  -4  13  16     1157.75     1209.34    411.25 o 
  -3  13  16        3.55      -72.81     51.29 o 
  -2  13  16      996.84     1235.51    106.67 o 
  -1  13  16      183.68      160.73     58.02 o 
   0  13  16        7.28       -0.03     63.70 o 
   1  13  16        6.07      -68.75     54.84 o 
   2  13  16      439.37      604.81    103.29 o 
  -3  14  16        0.24      -46.01     66.06 o 
  -2  14  16      192.09      114.12     62.88 o 
  -1  14  16      890.66      982.58     98.36 o 
   0  14  16        0.73      -14.66     67.47 o 
   1  14  16     1355.18     1460.81    137.89 o 
  -1  15  16       13.36       -6.86     55.57 o 
  -7   0  17       78.45      -33.70     96.77 o 
  -5   0  17      297.35      380.25    113.13 o 
  -3   0  17     2480.05     2587.66    111.30 o 
  -1   0  17     1301.33     1439.89     82.86 o 
   1   0  17     1579.07     1274.79     75.36 o 
   3   0  17      111.44      -10.94     67.84 o 
   5   0  17     1519.40     1995.88    215.43 o 
  -7   1  17      408.02      419.26     95.59 o 
  -6   1  17       33.54       12.17     57.41 o 
  -5   1  17     2526.37     2341.35    126.50 o 
  -4   1  17     1113.86     1302.29    110.59 o 
  -3   1  17      788.52      742.82     95.38 o 
  -2   1  17      790.96      721.49     54.20 o 
  -1   1  17     4135.16     4003.43     91.72 o 
   0   1  17      979.85      969.32     97.72 o 
   1   1  17      791.12      823.88     65.16 o 
   2   1  17       16.19      -40.71     40.70 o 
   3   1  17      696.05      732.24     92.57 o 
   4   1  17       69.09       74.29     56.38 o 
   5   1  17      561.43      561.36     93.28 o 
  -7   2  17        0.29       10.25     61.05 o 
  -6   2  17       18.61      -36.80     53.04 o 
  -5   2  17      366.50      265.72    118.55 o 
  -4   2  17     1355.02     1475.54     85.46 o 
  -3   2  17       66.15       24.36     29.68 o 
  -2   2  17     3172.94     3084.36     83.36 o 
  -1   2  17       52.08        6.50     27.29 o 
   0   2  17      108.42       93.53     31.58 o 
   1   2  17      439.59      433.07     52.50 o 
   2   2  17      199.21      120.45     61.01 o 
   3   2  17       99.09      170.69     61.35 o 
   4   2  17     2215.99     2203.61    216.19 o 
   5   2  17      120.25       67.64     66.90 o 
  -7   3  17        3.25      -45.06     64.73 o 
  -6   3  17      119.24       33.03     61.75 o 
  -5   3  17      301.26      245.62     73.16 o 
  -4   3  17     1400.09     1385.24     89.23 o 
  -3   3  17        5.79      -32.62     35.26 o 
  -2   3  17      567.08      637.72     59.14 o 
  -1   3  17       93.09       62.38     29.83 o 
   0   3  17     1274.33     1169.20     54.90 o 
   1   3  17     1021.35     1099.11     73.93 o 
   2   3  17     2223.41     2113.61    153.34 o 
   3   3  17     1693.79     1562.77    100.87 o 
   4   3  17       81.15      112.67     72.44 o 
   5   3  17       68.73        5.84     65.08 o 
  -7   4  17      114.36       26.48     99.37 o 
  -6   4  17        2.28      -31.47     53.97 o 
  -5   4  17      183.86       87.58     58.46 o 
  -4   4  17       55.38       97.88     44.70 o 
  -3   4  17     7308.53     7288.33    187.33 o 
  -2   4  17      511.92      575.90     62.19 o 
  -1   4  17     1794.11     1826.57     65.78 o 
   0   4  17      746.75      714.28     53.16 o 
   1   4  17      221.33      131.52     39.86 o 
   2   4  17      178.76      205.51     60.82 o 
   3   4  17     1579.95     1505.07    108.04 o 
   4   4  17      195.16      137.21     72.57 o 
   5   4  17      449.69      310.53     89.94 o 
  -7   5  17        6.66      -53.01     65.99 o 
  -6   5  17      766.89      964.08    120.35 o 
  -5   5  17      559.54      538.40     93.94 o 
  -4   5  17      748.01      643.02    114.86 o 
  -3   5  17      238.81      349.28     58.32 o 
  -2   5  17       85.99       92.71     41.51 o 
  -1   5  17      734.52      723.20     55.40 o 
   0   5  17     1771.71     1817.14     65.88 o 
   1   5  17      201.53      153.02     45.45 o 
   2   5  17      588.97      582.21     79.59 o 
   3   5  17     1103.76     1037.00    107.19 o 
   4   5  17        9.76       44.09     61.10 o 
   5   5  17        4.55      -39.29     62.73 o 
  -7   6  17       95.21       53.16     59.61 o 
  -6   6  17       17.93       19.31     65.24 o 
  -5   6  17      134.96       56.62     60.74 o 
  -4   6  17       74.40      -10.40     42.31 o 
  -3   6  17     1005.39     1343.79    187.57 o 
  -2   6  17     3168.27     3374.33    112.44 o 
  -1   6  17      169.20      148.74     50.15 o 
   0   6  17      109.11      140.61     42.18 o 
   1   6  17      190.11      219.40     49.04 o 
   2   6  17      208.92      104.76     55.40 o 
   3   6  17      232.82      220.89     69.46 o 
   4   6  17     1270.04     1414.73    201.83 o 
   5   6  17      234.69      231.63     88.25 o 
  -6   7  17      320.77      239.59     75.11 o 
  -5   7  17     1373.46     1232.66    183.68 o 
  -4   7  17      901.40     1107.47    116.71 o 
  -3   7  17      158.56      204.57     67.89 o 
  -2   7  17      324.15      287.78     69.00 o 
  -1   7  17     1308.90     1252.61     88.11 o 
   0   7  17     2490.53     2509.74     92.74 o 
   1   7  17     1009.79      990.64    168.85 o 
   2   7  17      496.98      513.26     64.80 o 
   3   7  17       31.14      -51.51     80.14 o 
   4   7  17        4.68      -17.49     65.68 o 
  -6   8  17        9.14      -34.19     55.21 o 
  -5   8  17        0.12      -36.68     45.61 o 
  -4   8  17       88.35       46.55     50.23 o 
  -3   8  17      738.19      876.99     82.72 o 
  -2   8  17       37.91        0.27     42.87 o 
  -1   8  17     2058.60     2133.07     91.90 o 
   0   8  17      430.26      377.56     57.93 o 
   1   8  17      624.72      584.13     98.15 o 
   2   8  17      382.92      427.35     87.11 o 
   3   8  17      118.00      113.57     70.38 o 
   4   8  17      163.81      151.62     74.78 o 
  -6   9  17      164.31       72.26     67.46 o 
  -5   9  17     1180.62     1206.29    126.27 o 
  -4   9  17        7.64       17.58     49.95 o 
  -3   9  17      475.38      428.08    109.20 o 
  -2   9  17      192.51      145.77     49.11 o 
  -1   9  17     2094.98     2163.28     96.07 o 
   0   9  17       10.52       11.34     49.21 o 
   1   9  17      655.04      872.82    100.18 o 
   2   9  17      935.51      900.29     81.48 o 
   3   9  17      593.92      514.43     90.81 o 
   4   9  17       27.65       15.41     69.73 o 
  -5  10  17      308.34      306.86     67.40 o 
  -4  10  17     1516.27     1179.38    124.75 o 
  -3  10  17      261.80      248.94     61.69 o 
  -2  10  17      963.96     1053.45     90.92 o 
  -1  10  17       19.51      -38.56     42.34 o 
   0  10  17      113.50       69.39     58.77 o 
   1  10  17        1.42      -71.64     47.76 o 
   2  10  17      403.61      315.48     79.94 o 
   3  10  17        7.91       33.07     71.53 o 
  -5  11  17        3.13      -75.74     50.49 o 
  -4  11  17      967.42     1082.54    189.31 o 
  -3  11  17        0.29       33.50     53.55 o 
  -2  11  17       53.34       46.78     50.81 o 
  -1  11  17      169.14      136.48     54.66 o 
   0  11  17      551.18      622.50    102.84 o 
   1  11  17      422.01      463.77     87.70 o 
   2  11  17      812.32     1068.30    181.62 o 
   3  11  17       62.84       32.00     72.43 o 
  -4  12  17      314.61      270.64     89.87 o 
  -3  12  17      897.71      976.05    167.53 o 
  -2  12  17     1136.17     1067.57     99.04 o 
  -1  12  17      482.13      587.48     82.23 o 
   0  12  17       13.20      -14.88     57.47 o 
   1  12  17        9.43      -76.31     50.87 o 
   2  12  17       90.77       64.76     71.39 o 
  -3  13  17       69.36       51.17     55.26 o 
  -2  13  17       18.67        5.58     55.07 o 
  -1  13  17      128.07       57.52     57.10 o 
   0  13  17      656.20      506.16     96.73 o 
   1  13  17      347.42      303.68     87.75 o 
  -2  14  17      336.48      354.96     79.25 o 
  -1  14  17        0.66       -3.71     68.37 o 
   0  14  17      700.39      878.08    131.23 o 
  -6   0  18     1126.44      935.52    168.73 o 
  -4   0  18     1940.97     2142.20    110.24 o 
  -2   0  18       20.58       -2.41     41.92 o 
   0   0  18     2249.52     2027.80     96.50 o 
   2   0  18     1289.42     1267.33    150.63 o 
   4   0  18      211.41      296.92    111.18 o 
  -7   1  18       45.09       32.55     70.03 o 
  -6   1  18       14.45       -5.06     55.90 o 
  -5   1  18       78.58       19.96     54.99 o 
  -4   1  18      380.16      384.67     60.02 o 
  -3   1  18     1081.72     1066.38    102.65 o 
  -2   1  18     2323.95     2441.46     77.08 o 
  -1   1  18     1132.43     1231.98     56.63 o 
   0   1  18     2015.37     2041.64     68.65 o 
   1   1  18      233.22      163.47     55.04 o 
   2   1  18      656.33      655.90     81.98 o 
   3   1  18       89.00      175.15     61.72 o 
   4   1  18      322.81      171.68     90.16 o 
   5   1  18      769.87      727.57    104.00 o 
  -7   2  18      292.19      189.05     90.70 o 
  -6   2  18      200.90      199.63     75.69 o 
  -5   2  18       61.09       64.71     52.68 o 
  -4   2  18       59.27        9.51     40.21 o 
  -3   2  18     2867.60     2981.32    104.66 o 
  -2   2  18       20.98       57.79     32.23 o 
  -1   2  18     1295.08     1235.26     62.47 o 
   0   2  18     1162.62     1250.21     56.81 o 
   1   2  18     2244.50     2063.37     87.35 o 
   2   2  18        0.17      -34.15     43.24 o 
   3   2  18     1122.47     1189.80    108.91 o 
   4   2  18      327.83      328.88     76.88 o 
   5   2  18      171.93      185.77     75.45 o 
  -7   3  18        2.92      -71.06     61.73 o 
  -6   3  18        1.52      -37.94     56.85 o 
  -5   3  18       20.43      -47.00     52.11 o 
  -4   3  18       43.73       52.33     41.60 o 
  -3   3  18      380.44      302.64     56.73 o 
  -2   3  18     4673.00     4587.43    104.17 o 
  -1   3  18     2848.22     2819.54     81.25 o 
   0   3  18      112.31      148.12     35.90 o 
   1   3  18       76.90       28.80     37.22 o 
   2   3  18       10.34       40.80     51.25 o 
   3   3  18      341.70      238.41     69.77 o 
   4   3  18      124.20       98.19     66.03 o 
   5   3  18      248.77      163.56    111.35 o 
  -7   4  18        0.03       -7.84     67.80 o 
  -6   4  18       35.37      -17.83     58.63 o 
  -5   4  18       30.96      -35.70     50.98 o 
  -4   4  18     2260.30     2285.60    100.25 o 
  -3   4  18        1.01       10.20     42.22 o 
  -2   4  18      562.84      572.61     66.66 o 
  -1   4  18      102.36       58.68     33.08 o 
   0   4  18     1078.50     1238.07     65.72 o 
   1   4  18       93.53       32.62     37.80 o 
   2   4  18     1305.71     1167.46    103.42 o 
   3   4  18       47.42        6.58     51.15 o 
   4   4  18     1659.30     1560.94    131.45 o 
   5   4  18        6.09      -46.51     71.39 o 
  -7   5  18      114.81       99.82     80.37 o 
  -6   5  18       14.33        3.45     64.18 o 
  -5   5  18       31.40      -36.68     55.90 o 
  -4   5  18       54.63       38.20     45.70 o 
  -3   5  18      552.66      602.91     71.14 o 
  -2   5  18     6241.27     6242.11    151.84 o 
  -1   5  18      144.93      232.70     49.77 o 
   0   5  18       10.31      -11.97     30.25 o 
   1   5  18      715.30      981.05     76.85 o 
   2   5  18       56.71       77.19     56.00 o 
   3   5  18       57.52       56.40    102.51 o 
   4   5  18      493.82      533.63     93.20 o 
   5   5  18      209.98      137.29     76.47 o 
  -6   6  18      250.60      201.51     82.72 o 
  -5   6  18      892.21     1025.35    121.75 o 
  -4   6  18       41.55      -19.82     42.51 o 
  -3   6  18      983.80      980.05     92.16 o 
  -2   6  18      568.24      768.97     77.25 o 
  -1   6  18     1389.57     1483.88     88.19 o 
   0   6  18       92.81       30.46     39.32 o 
   1   6  18      804.30      908.27    134.42 o 
   2   6  18        1.77       -1.87     50.64 o 
   3   6  18      567.78      638.65    168.35 o 
   4   6  18      743.97      977.96    112.60 o 
  -6   7  18      123.84       28.90     57.18 o 
  -5   7  18      212.68      135.46    109.99 o 
  -4   7  18        0.85      -61.69     41.13 o 
  -3   7  18      540.99      470.81     68.03 o 
  -2   7  18      149.05      164.70     63.06 o 
  -1   7  18     1960.13     2073.93     90.92 o 
   0   7  18      892.52      908.95     97.83 o 
   1   7  18      547.06      421.60     62.20 o 
   2   7  18      327.43      240.81     69.02 o 
   3   7  18       79.36       19.79     57.33 o 
   4   7  18       82.85       56.58     74.29 o 
  -6   8  18      933.57      798.67    158.05 o 
  -5   8  18       38.59      -27.49     57.76 o 
  -4   8  18     1255.06     1223.49     99.12 o 
  -3   8  18      196.92      135.49     50.49 o 
  -2   8  18       34.85        2.46     43.09 o 
  -1   8  18      598.12      815.58     89.19 o 
   0   8  18      323.09      295.34     71.90 o 
   1   8  18      522.64      481.97     82.50 o 
   2   8  18      552.49      431.32     80.91 o 
   3   8  18       20.77      -45.17     54.83 o 
   4   8  18       36.79      -38.58     67.80 o 
  -5   9  18       60.69       45.98     66.76 o 
  -4   9  18      639.42      579.42     83.90 o 
  -3   9  18       42.76      -20.87     44.83 o 
  -2   9  18      794.53      916.57     83.13 o 
  -1   9  18      364.68      343.98     62.00 o 
   0   9  18      798.46      984.02    190.07 o 
   1   9  18      227.67      274.17     72.56 o 
   2   9  18       51.59       40.89     48.56 o 
   3   9  18      169.72      162.07     74.81 o 
  -5  10  18      342.55      342.76     90.75 o 
  -4  10  18      204.32      220.07     65.27 o 
  -3  10  18      802.61      857.75    118.76 o 
  -2  10  18        4.38      -27.06     42.64 o 
  -1  10  18       24.91      -24.96     44.90 o 
   0  10  18      179.22      280.36     75.18 o 
   1  10  18      431.98      617.10     95.87 o 
   2  10  18      101.88      118.45     72.78 o 
   3  10  18      480.95      527.33     97.41 o 
  -4  11  18      342.64      289.27     88.87 o 
  -3  11  18      712.02      748.79    203.18 o 
  -2  11  18      202.20       80.31     54.57 o 
  -1  11  18     1097.86     1470.79    107.61 o 
   0  11  18       31.94       62.61     65.82 o 
   1  11  18        7.29      -18.26     57.63 o 
   2  11  18        0.82       41.19     68.26 o 
  -4  12  18      549.19      630.83    104.78 o 
  -3  12  18      306.33      423.94     78.15 o 
  -2  12  18       97.23      112.76     60.26 o 
  -1  12  18        5.37        4.41     54.30 o 
   0  12  18       24.01        3.16     63.10 o 
   1  12  18       48.61       80.92     68.19 o 
   2  12  18      955.90     1547.63    198.04 o 
  -3  13  18       14.95      -57.01     57.71 o 
  -2  13  18     1097.50     1233.22    114.56 o 
  -1  13  18        8.30      -13.98     66.09 o 
   0  13  18      208.12      191.46     77.77 o 
   1  13  18      681.77      811.92    115.76 o 
  -7   0  19      845.47      674.90    157.46 o 
  -5   0  19      408.72      301.15    109.12 o 
  -3   0  19       46.83      -64.98     43.71 o 
  -1   0  19     5096.26     5028.12    168.51 o 
   1   0  19      874.28      881.01    137.08 o 
   3   0  19       36.28       25.03     75.10 o 
   5   0  19      789.78      846.55    166.67 o 
  -7   1  19      352.29      171.16     81.44 o 
  -6   1  19      292.14      233.47     82.50 o 
  -5   1  19       61.54       26.72     57.94 o 
  -4   1  19      191.93      242.25     54.77 o 
  -3   1  19     1030.23     1105.52     71.72 o 
  -2   1  19      594.55      733.19     61.39 o 
  -1   1  19      132.04       65.20     34.21 o 
   0   1  19      317.10      351.01     45.27 o 
   1   1  19       40.66       -8.47     45.62 o 
   2   1  19      813.74      867.22    112.00 o 
   3   1  19      217.08      105.28     86.15 o 
   4   1  19      541.36      525.97    102.41 o 
   5   1  19      167.76      152.73     76.39 o 
  -7   2  19        0.20      -28.29     71.47 o 
  -6   2  19       62.24      -16.55     60.34 o 
  -5   2  19      504.71      574.05     94.32 o 
  -4   2  19       29.75        1.53     42.81 o 
  -3   2  19       12.92       -7.44     38.60 o 
  -2   2  19     2340.62     2230.53     76.88 o 
  -1   2  19        3.93      -23.65     31.20 o 
   0   2  19     3493.19     3889.96     96.45 o 
   1   2  19        0.15       17.95     48.39 o 
   2   2  19        0.41      -61.55     41.04 o 
   3   2  19      151.46       34.39     55.50 o 
   4   2  19       24.75       32.78     64.09 o 
  -7   3  19        2.64      -61.71     70.72 o 
  -6   3  19      452.57      444.53     96.04 o 
  -5   3  19      605.66      537.23     87.34 o 
  -4   3  19      430.42      374.62     63.06 o 
  -3   3  19     1580.17     1631.72     82.62 o 
  -2   3  19     1092.88     1231.74     87.05 o 
  -1   3  19      433.58      548.45     53.20 o 
   0   3  19      952.04     1154.89     65.60 o 
   1   3  19      418.14      370.04     71.03 o 
   2   3  19      406.01      407.40     73.90 o 
   3   3  19     1147.48     1009.44    218.95 o 
   4   3  19      991.75      828.74    107.18 o 
  -6   4  19      112.32       54.41     71.28 o 
  -5   4  19        2.72      -61.34     59.76 o 
  -4   4  19      109.41      155.24     51.37 o 
  -3   4  19       59.68       45.85     41.27 o 
  -2   4  19       35.86       26.67     40.69 o 
  -1   4  19     3798.72     4222.01    103.20 o 
   0   4  19      112.49       80.63     40.07 o 
   1   4  19      126.67      133.19     45.76 o 
   2   4  19        0.64        1.27     50.67 o 
   3   4  19       95.58       52.45     60.25 o 
   4   4  19        1.59      -40.96     59.57 o 
  -6   5  19       62.65       76.52     73.79 o 
  -5   5  19      200.48      229.47     77.39 o 
  -4   5  19        1.03      -61.00     40.66 o 
  -3   5  19     1868.74     2027.77     94.92 o 
  -2   5  19      236.70      275.54     78.69 o 
  -1   5  19      978.41     1237.22     89.00 o 
   0   5  19      165.33      170.41     64.38 o 
   1   5  19      596.88      771.82     89.64 o 
   2   5  19      177.36      192.23     64.17 o 
   3   5  19      845.19      773.40    100.77 o 
   4   5  19       42.31       11.19     61.96 o 
  -6   6  19      293.39      267.10     88.77 o 
  -5   6  19      200.28      195.42    154.15 o 
  -4   6  19        7.42      -13.80     45.21 o 
  -3   6  19        1.09      -35.27     43.46 o 
  -2   6  19      504.36      552.97     70.36 o 
  -1   6  19      386.51      273.63     71.47 o 
   0   6  19     1582.40     1612.39    109.72 o 
   1   6  19        0.14        2.31     42.00 o 
   2   6  19       63.94       59.93     52.24 o 
   3   6  19       18.46      -48.59     58.78 o 
   4   6  19      196.93      123.55     78.61 o 
  -6   7  19      168.30      145.40     70.31 o 
  -5   7  19      173.39       37.39     97.96 o 
  -4   7  19       74.36       80.27     51.16 o 
  -3   7  19       34.57       39.59     45.78 o 
  -2   7  19     1310.09     1563.58    128.97 o 
  -1   7  19       13.31        7.63     40.91 o 
   0   7  19      403.63      364.29     80.85 o 
   1   7  19        7.04       31.37     46.04 o 
   2   7  19      324.08      350.78     79.15 o 
   3   7  19      122.77       53.08     63.11 o 
   4   7  19      135.83       32.70     70.74 o 
  -5   8  19      873.99      959.68    113.86 o 
  -4   8  19        7.63      -26.87     48.00 o 
  -3   8  19       21.35      -64.62     43.08 o 
  -2   8  19      175.37      156.82     53.99 o 
  -1   8  19     2903.46     2629.47    199.95 o 
   0   8  19      254.35      264.27     72.38 o 
   1   8  19      618.46      612.16    164.01 o 
   2   8  19       42.18       13.02     62.19 o 
   3   8  19        2.37      -74.63     60.11 o 
  -5   9  19      171.92      290.25     82.28 o 
  -4   9  19      553.34      506.29    153.89 o 
  -3   9  19      746.49      676.89    115.15 o 
  -2   9  19      218.35      195.14     59.75 o 
  -1   9  19      288.80      171.80     56.68 o 
   0   9  19        1.88      -59.72     51.20 o 
   1   9  19       72.05       95.42     65.16 o 
   2   9  19       57.66       -1.30     90.27 o 
   3   9  19      220.71      162.89     77.21 o 
  -5  10  19       45.66       18.64    116.66 o 
  -4  10  19        8.21      -20.34     53.37 o 
  -3  10  19       35.14       53.32     53.56 o 
  -2  10  19      778.02      788.39     88.98 o 
  -1  10  19      287.53      451.89     72.43 o 
   0  10  19      483.78      542.46     93.20 o 
   1  10  19        7.78      -11.99     64.52 o 
   2  10  19       64.60       51.47     95.47 o 
  -4  11  19      676.75      769.16     94.98 o 
  -3  11  19       80.62      120.30     61.46 o 
  -2  11  19      850.15     1004.00     97.33 o 
  -1  11  19      187.75       90.00     72.50 o 
   0  11  19      179.85      227.74     80.26 o 
   1  11  19       22.23      -29.06     61.79 o 
   2  11  19      389.12      448.52    135.46 o 
  -3  12  19      307.12      265.90     71.48 o 
  -2  12  19      132.80       73.91     62.05 o 
  -1  12  19      227.81      204.95     78.98 o 
   0  12  19       45.62      -66.96     63.88 o 
   1  12  19      170.96      203.49    170.46 o 
  -1  13  19      105.90      132.32     80.35 o 
  -6   0  20      661.87      776.66    148.57 o 
  -4   0  20      244.79      287.82    108.80 o 
  -2   0  20     2257.08     2322.03    115.23 o 
   0   0  20       19.78       47.57     51.60 o 
   2   0  20      257.77      186.50    100.45 o 
   4   0  20        1.73        2.60     83.01 o 
  -6   1  20     1209.99     1216.12    176.74 o 
  -5   1  20        5.27      -14.52     56.21 o 
  -4   1  20      365.36      377.53     99.00 o 
  -3   1  20        3.93      -10.19     42.23 o 
  -2   1  20       59.16       37.93     35.61 o 
  -1   1  20      843.05      870.68     64.08 o 
   0   1  20     4124.66     4215.15    101.88 o 
   1   1  20      576.65      635.36    268.75 o 
   2   1  20      419.28      387.53     77.64 o 
   3   1  20       89.09      -48.73     53.66 o 
   4   1  20        4.32        2.15     61.08 o 
  -6   2  20      139.04       97.48     68.61 o 
  -5   2  20      300.00      276.44     76.82 o 
  -4   2  20       42.94        8.66     44.23 o 
  -3   2  20     1778.21     1748.96     86.91 o 
  -2   2  20       21.97       23.37     34.48 o 
  -1   2  20     1224.67     1399.36     74.31 o 
   0   2  20       13.72      102.97     44.70 o 
   1   2  20      932.16      861.42     95.56 o 
   2   2  20       34.20      -20.20     50.49 o 
   3   2  20      515.51      554.53     90.72 o 
   4   2  20       17.94        5.11     65.02 o 
  -6   3  20       70.58      -16.93     61.37 o 
  -5   3  20        1.23      -46.60     53.40 o 
  -4   3  20       43.63       21.10     43.45 o 
  -3   3  20       18.93        0.08     42.77 o 
  -2   3  20      202.79      140.26     48.69 o 
  -1   3  20     1001.27     1304.36     73.07 o 
   0   3  20       50.32       16.33     41.56 o 
   1   3  20      563.85      488.19     80.46 o 
   2   3  20      148.91      151.64     68.54 o 
   3   3  20       56.10       42.87     58.22 o 
   4   3  20       84.29       13.53     65.96 o 
  -6   4  20        2.18      -61.12     65.38 o 
  -5   4  20       72.90       14.91     57.65 o 
  -4   4  20     1776.69     1800.98    113.75 o 
  -3   4  20       17.94       12.76     45.07 o 
  -2   4  20     2779.41     2921.86    108.41 o 
  -1   4  20      213.02      220.57     51.73 o 
   0   4  20      390.86      333.52     56.75 o 
   1   4  20       85.99       78.85     55.32 o 
   2   4  20     1056.74     1029.64    155.61 o 
   3   4  20        1.26      -32.25     58.43 o 
   4   4  20      613.40      533.56    136.76 o 
  -6   5  20       54.66       50.70     69.59 o 
  -5   5  20      148.00      142.45     72.87 o 
  -4   5  20      201.55      150.79     53.17 o 
  -3   5  20        9.62       40.79     46.22 o 
  -2   5  20      219.95       86.03     48.14 o 
  -1   5  20      196.57      265.84     57.16 o 
   0   5  20      400.74      351.04     60.41 o 
   1   5  20      784.36      976.67    289.12 o 
   2   5  20        0.84      -20.16     52.98 o 
   3   5  20      126.67      102.09     66.33 o 
   4   5  20      264.21      246.87     87.58 o 
  -6   6  20        8.96      -40.00     71.53 o 
  -5   6  20      223.08      172.32     77.57 o 
  -4   6  20       99.69       63.21     51.33 o 
  -3   6  20      932.60     1033.61    146.44 o 
  -2   6  20     1044.07     1222.34    114.19 o 
  -1   6  20      759.48      972.81     94.68 o 
   0   6  20        0.24      -45.20     49.21 o 
   1   6  20      894.95     1019.39     83.56 o 
   2   6  20       80.21       70.64     61.07 o 
   3   6  20       59.04       34.16     62.91 o 
  -5   7  20      171.88       65.95     71.76 o 
  -4   7  20      262.71      305.67     68.91 o 
  -3   7  20       25.68      -23.35     47.23 o 
  -2   7  20       72.79       71.57     61.39 o 
  -1   7  20     2480.11     2335.15    144.36 o 
   0   7  20     1465.99     1672.69    132.37 o 
   1   7  20      951.98     1045.37    113.73 o 
   2   7  20       38.79      -43.90     52.87 o 
   3   7  20      101.47       78.58     70.59 o 
  -5   8  20      101.40       10.43     66.80 o 
  -4   8  20      167.18       86.11     54.78 o 
  -3   8  20        1.36      -25.95     47.16 o 
  -2   8  20      385.09      397.46     79.97 o 
  -1   8  20       32.46       77.92     51.05 o 
   0   8  20       67.45       46.63     60.33 o 
   1   8  20      355.95      434.20     87.96 o 
   2   8  20      299.67      269.34     77.75 o 
   3   8  20      198.48      140.75     75.22 o 
  -5   9  20       63.25       35.40     67.06 o 
  -4   9  20      132.98      138.76     60.85 o 
  -3   9  20      129.56       45.38     47.54 o 
  -2   9  20      121.72      105.87     54.97 o 
  -1   9  20       16.44      -12.82     55.97 o 
   0   9  20     1937.81     2194.12    128.58 o 
   1   9  20      190.75       77.04     67.41 o 
   2   9  20       33.56       99.05    102.30 o 
  -4  10  20      122.97       -0.96     59.68 o 
  -3  10  20      898.56     1158.90    149.51 o 
  -2  10  20       17.50      -23.57     51.69 o 
  -1  10  20      477.67      534.70     96.44 o 
   0  10  20      151.72      114.66     67.03 o 
   1  10  20      186.02      176.96     75.50 o 
   2  10  20        0.45       -4.01     93.84 o 
  -3  11  20       27.54      -31.38     53.41 o 
  -2  11  20       12.78       17.48     52.82 o 
  -1  11  20      346.80      382.24     93.65 o 
   0  11  20       33.78       12.34     68.58 o 
   1  11  20      157.34      113.58     79.63 o 
  -2  12  20      622.38      632.59    131.66 o 
  -1  12  20      279.33      315.02     91.94 o 
   0  12  20       38.01        6.70     73.15 o 
  -5   0  21     1178.13     1367.57    196.03 o 
  -3   0  21      632.23      533.90    104.68 o 
  -1   0  21      821.46      788.74    126.95 o 
   1   0  21     1209.23     1416.77    171.33 o 
   3   0  21       42.92      -36.95     82.03 o 
  -6   1  21        9.21      -12.92     65.54 o 
  -5   1  21       23.63      -67.36     54.69 o 
  -4   1  21      121.54        0.33     56.32 o 
  -3   1  21       70.22       11.96     45.88 o 
  -2   1  21     1182.43     1290.22     78.21 o 
  -1   1  21      846.37      833.15     66.96 o 
   0   1  21      226.95      364.31     58.74 o 
   1   1  21       84.88       59.36     55.46 o 
   2   1  21      233.23      273.08     77.58 o 
   3   1  21        1.52      -59.04     59.94 o 
   4   1  21       46.87       87.74     73.95 o 
  -6   2  21      556.27      689.95    195.38 o 
  -5   2  21       41.65      -33.35     58.07 o 
  -4   2  21      196.82      218.47     72.46 o 
  -3   2  21        3.32        2.45     42.48 o 
  -2   2  21      179.19      212.78     45.79 o 
  -1   2  21       29.05       43.27     38.24 o 
   0   2  21     2232.47     2150.85     92.04 o 
   1   2  21      508.00      514.93     84.98 o 
   2   2  21      857.86      769.00    101.04 o 
   3   2  21        1.88      -17.72     62.01 o 
   4   2  21       86.00      -43.80     64.81 o 
  -6   3  21       52.45      -17.87     64.11 o 
  -5   3  21      232.15      178.38     60.19 o 
  -4   3  21      148.32      114.31     53.89 o 
  -3   3  21      584.76      533.53     72.27 o 
  -2   3  21     1226.83     1338.86    153.33 o 
  -1   3  21     1583.42     1485.20     78.97 o 
   0   3  21      477.66      571.96     68.43 o 
   1   3  21        0.99        8.02     57.92 o 
   2   3  21      521.73      459.78     92.92 o 
   3   3  21      573.15      504.22     89.92 o 
  -6   4  21       16.76      -24.38     70.59 o 
  -5   4  21      198.37      148.41     74.57 o 
  -4   4  21       10.57        9.23     48.62 o 
  -3   4  21      781.49      853.82     86.11 o 
  -2   4  21       86.07      120.03     51.21 o 
  -1   4  21        0.52       -8.48     44.39 o 
   0   4  21      114.26       57.45     46.82 o 
   1   4  21     1137.88     1238.19    113.18 o 
   2   4  21      146.52       79.93     62.18 o 
   3   4  21      131.31       99.20     69.56 o 
  -6   5  21       23.00      -74.35     68.36 o 
  -5   5  21      116.21       52.89     71.24 o 
  -4   5  21       29.39       -8.39     47.24 o 
  -3   5  21      567.38      718.98     84.03 o 
  -2   5  21      284.82      245.02     81.99 o 
  -1   5  21     1882.73     2034.78     94.87 o 
   0   5  21       18.56       -2.39     44.54 o 
   1   5  21      326.47      257.96     84.85 o 
   2   5  21       29.81      -21.41     52.38 o 
   3   5  21      211.05      319.05     86.12 o 
  -5   6  21        4.96      -87.32     58.21 o 
  -4   6  21       54.04       58.05     55.93 o 
  -3   6  21       44.48      -10.47     47.81 o 
  -2   6  21       12.70      -29.92     46.00 o 
  -1   6  21      141.82      160.96     52.82 o 
   0   6  21     1201.12     1514.86    132.33 o 
   1   6  21       55.23       16.76     59.40 o 
   2   6  21      818.51      706.24     97.92 o 
   3   6  21       24.86      -39.44     64.27 o 
  -5   7  21       13.04      -90.14     60.95 o 
  -4   7  21      160.11      167.91     63.83 o 
  -3   7  21      252.98      180.32     61.52 o 
  -2   7  21      607.18      848.46     88.61 o 
  -1   7  21        7.32       33.37     51.01 o 
   0   7  21      229.32      319.54    170.40 o 
   1   7  21      319.34      228.54    102.62 o 
   2   7  21      472.94      424.79     89.53 o 
   3   7  21       31.60       -5.91     65.25 o 
  -5   8  21      599.56      675.68    107.65 o 
  -4   8  21        1.52      -53.50     48.62 o 
  -3   8  21       59.96       40.44     51.33 o 
  -2   8  21      149.29       57.38     51.27 o 
  -1   8  21      632.21      630.68     99.71 o 
   0   8  21      635.71      738.77    101.02 o 
   1   8  21     1726.80     2072.93    279.75 o 
   2   8  21       35.96       27.09     92.76 o 
  -4   9  21      304.76      237.64     68.45 o 
  -3   9  21       11.43       -6.08     53.97 o 
  -2   9  21      510.59      609.26     84.28 o 
  -1   9  21      641.97      835.13    111.62 o 
   0   9  21       26.45       40.90     65.69 o 
   1   9  21       24.14       14.04     67.85 o 
   2   9  21        6.06       -9.32     88.75 o 
  -3  10  21       14.88      -42.58     55.21 o 
  -2  10  21       10.15      -16.79     50.62 o 
  -1  10  21       73.50       61.12     70.06 o 
   0  10  21      355.08      330.83     86.67 o 
   1  10  21      488.69      701.96    111.30 o 
  -2  11  21      885.03     1021.67    104.31 o 
  -1  11  21        0.78      -97.72     65.14 o 
   0  11  21      131.61      138.95     82.53 o 
  -6   0  22      563.86      493.39    149.98 o 
  -4   0  22       39.98       -0.87     88.32 o 
  -2   0  22      166.48      212.62     63.83 o 
   0   0  22     2508.41     2231.46    167.53 o 
   2   0  22      199.06       26.12     83.55 o 
  -6   1  22     1440.57     1489.45    152.54 o 
  -5   1  22      247.02      355.64     88.85 o 
  -4   1  22      301.41      327.66     84.60 o 
  -3   1  22        0.65        6.42     47.46 o 
  -2   1  22       24.51       -8.99     38.34 o 
  -1   1  22       87.40      128.33     46.53 o 
   0   1  22      227.97      213.74     69.31 o 
   1   1  22     1083.00     1076.79    111.42 o 
   2   1  22      347.91      295.26    105.44 o 
   3   1  22       65.49       26.32     69.01 o 
  -6   2  22       69.90       71.98     75.13 o 
  -5   2  22      250.17      125.06     74.01 o 
  -4   2  22      371.24      396.69     68.15 o 
  -3   2  22      259.03      247.07     63.41 o 
  -2   2  22        2.04      -57.19     40.42 o 
  -1   2  22     1277.99     1437.93    103.26 o 
   0   2  22      423.39      589.56     90.22 o 
   1   2  22      171.91      185.34     71.47 o 
   2   2  22       89.65      122.81     68.27 o 
   3   2  22      254.24      204.28     83.02 o 
  -5   3  22      396.63      586.17    140.93 o 
  -4   3  22      250.16      213.12     64.58 o 
  -3   3  22       46.89       82.96     52.55 o 
  -2   3  22      744.43      738.51     79.15 o 
  -1   3  22      140.67       61.76     52.15 o 
   0   3  22      196.49      164.25     54.28 o 
   1   3  22     1775.55     1858.73    125.54 o 
   2   3  22      507.89      563.56     92.41 o 
   3   3  22       47.33       12.24     66.60 o 
  -5   4  22      183.27       89.00     61.21 o 
  -4   4  22      492.54      489.29     79.21 o 
  -3   4  22       16.52      -61.98     43.28 o 
  -2   4  22      187.63      233.00     57.78 o 
  -1   4  22       96.16        9.45     47.38 o 
   0   4  22      830.86     1076.12     90.01 o 
   1   4  22        2.72      -59.91     56.24 o 
   2   4  22      299.56      138.68     65.98 o 
   3   4  22      164.92       93.80     71.90 o 
  -5   5  22      254.60      248.24     72.14 o 
  -4   5  22      113.53      179.59     64.56 o 
  -3   5  22       95.45       68.32     55.42 o 
  -2   5  22      619.31      794.78    139.24 o 
  -1   5  22       29.04        3.60     62.62 o 
   0   5  22        0.42      -45.39     58.73 o 
   1   5  22      511.61      518.04    137.79 o 
   2   5  22      771.15      884.58    112.27 o 
   3   5  22      183.92      201.49     82.31 o 
  -5   6  22        0.08       -3.93     70.40 o 
  -4   6  22      165.28      160.93     65.36 o 
  -3   6  22      171.68      237.67     64.93 o 
  -2   6  22       36.82      -22.13     50.35 o 
  -1   6  22     1554.59     1858.18    145.93 o 
   0   6  22       10.50      -48.28     56.44 o 
   1   6  22      306.73      208.28    105.55 o 
   2   6  22      256.59      316.52     83.83 o 
  -4   7  22      376.40      411.82    127.05 o 
  -3   7  22       10.75       47.25     68.68 o 
  -2   7  22       18.75       17.67     65.42 o 
  -1   7  22        0.98      -39.00     58.96 o 
   0   7  22      197.08      278.01     81.95 o 
   1   7  22      986.11      832.68    156.26 o 
   2   7  22       35.01      -48.18     58.46 o 
  -4   8  22       12.07      -74.75     49.83 o 
  -3   8  22       34.60       76.23     58.44 o 
  -2   8  22      332.64      308.31     71.04 o 
  -1   8  22      224.53      190.83    118.34 o 
   0   8  22     1167.17     1072.24    123.06 o 
   1   8  22       50.48       39.77    101.76 o 
  -3   9  22      172.85      185.59     62.58 o 
  -2   9  22        4.29      -65.18     54.01 o 
  -1   9  22        6.13      -50.73     59.73 o 
   0   9  22      579.75      554.65    191.16 o 
   1   9  22      147.10      105.66    106.31 o 
  -2  10  22        0.06      -18.45     59.43 o 
  -1  10  22      306.68      249.58     88.45 o 
   0  10  22      215.53      174.13     84.10 o 
  -5   0  23     1057.68     1422.41    206.76 o 
  -3   0  23        1.45      -23.95     88.97 o 
  -1   0  23       47.02       37.90     55.44 o 
   1   0  23      305.24      330.62    116.49 o 
   3   0  23       32.26       19.18    104.68 o 
  -5   1  23      561.40      552.72    106.82 o 
  -4   1  23       43.88       15.97     67.18 o 
  -3   1  23        1.54       30.17     49.26 o 
  -2   1  23       65.95        7.86     40.49 o 
  -1   1  23      257.96      226.98     50.82 o 
   0   1  23      694.00      516.69     83.40 o 
   1   1  23      922.61      857.36    140.82 o 
   2   1  23       15.39      -18.25     58.26 o 
   3   1  23       73.50       59.87     73.75 o 
  -5   2  23       32.91       18.65     68.91 o 
  -4   2  23      724.71      954.77    119.58 o 
  -3   2  23       66.28       74.23     53.19 o 
  -2   2  23      120.11      160.87     96.89 o 
  -1   2  23       32.70       51.33     43.83 o 
   0   2  23       12.66      -30.97     57.64 o 
   1   2  23      100.66      -36.32     61.10 o 
   2   2  23     1088.54     1222.82    122.34 o 
  -5   3  23        2.17        2.03     67.71 o 
  -4   3  23      189.47      137.56     64.29 o 
  -3   3  23      316.96      365.91     70.95 o 
  -2   3  23      214.95      256.50     61.74 o 
  -1   3  23       71.92       54.21     63.29 o 
   0   3  23      737.08      960.05    110.82 o 
   1   3  23      191.03      224.88     80.62 o 
   2   3  23        2.00       63.58     69.99 o 
  -5   4  23      772.62      769.99     98.74 o 
  -4   4  23        3.15        7.25     54.37 o 
  -3   4  23      825.20      821.68    130.02 o 
  -2   4  23       40.81       38.47     53.28 o 
  -1   4  23      142.66      200.38     97.91 o 
   0   4  23       11.64       55.63     64.28 o 
   1   4  23      166.19      125.74     69.39 o 
   2   4  23        9.45       13.93     67.33 o 
  -5   5  23        4.90       25.10     63.84 o 
  -4   5  23        0.24      -34.32     53.47 o 
  -3   5  23      418.85      462.10     77.69 o 
  -2   5  23      183.35      130.90     57.69 o 
  -1   5  23       23.40      -12.52     61.45 o 
   0   5  23      482.42      473.22     90.07 o 
   1   5  23      413.39      236.82     80.83 o 
   2   5  23       54.14       59.81     74.47 o 
  -4   6  23      517.49      451.32     82.31 o 
  -3   6  23        7.16      -43.26     53.28 o 
  -2   6  23       44.20       56.39     56.13 o 
  -1   6  23       70.65       80.47     68.35 o 
   0   6  23        0.21      -13.37     67.73 o 
   1   6  23        0.98       32.51     93.41 o 
   2   6  23      862.69      879.01    110.92 o 
  -4   7  23       39.10      -72.25     57.31 o 
  -3   7  23       57.70       81.23     59.70 o 
  -2   7  23       65.64       16.19     89.24 o 
  -1   7  23      301.67      257.23     86.57 o 
   0   7  23     1065.49     1063.31    123.69 o 
   1   7  23      696.27      548.76    149.54 o 
  -3   8  23      299.59      331.22     76.02 o 
  -2   8  23      197.79      139.47     66.48 o 
  -1   8  23       56.26      -17.64     70.51 o 
   0   8  23        0.02      -62.32     66.75 o 
  -2   9  23      265.62      315.13     97.42 o 
  -1   9  23      218.75      121.75     79.66 o 
  -4   0  24      244.61      289.77    127.87 o 
  -2   0  24      108.84       27.51     59.99 o 
   0   0  24      584.72      925.98    157.67 o 
   2   0  24      692.26      779.69    155.61 o 
  -5   1  24       74.05       41.07     77.01 o 
  -4   1  24      228.57      237.29     87.36 o 
  -3   1  24      271.90      394.23    115.63 o 
  -2   1  24        1.65      -73.30     48.87 o 
  -1   1  24      193.94      136.33     59.90 o 
   0   1  24      244.74      182.77     77.21 o 
   1   1  24       13.60       79.36     67.35 o 
   2   1  24       90.67       22.46     67.30 o 
  -4   2  24       18.76       71.82     74.03 o 
  -3   2  24      172.55       47.43     58.12 o 
  -2   2  24       57.58       29.25     54.27 o 
  -1   2  24      425.02      368.96     79.65 o 
   0   2  24        0.47      -65.75     62.04 o 
   1   2  24     1147.16     1070.38    118.33 o 
   2   2  24       81.24       59.97     73.17 o 
  -4   3  24      475.91      542.51     83.27 o 
  -3   3  24      243.76      176.35     65.80 o 
  -2   3  24      604.18      964.81     95.98 o 
  -1   3  24       39.71      -19.53     67.46 o 
   0   3  24        5.72      -38.65     63.51 o 
   1   3  24       77.55        8.06     73.15 o 
   2   3  24      193.85      166.98     78.48 o 
  -4   4  24        1.27       -6.43     56.24 o 
  -3   4  24      115.06      144.91     84.26 o 
  -2   4  24       22.03       21.58     55.25 o 
  -1   4  24        0.85        4.16     70.06 o 
   0   4  24      405.95      400.30    121.59 o 
   1   4  24       28.34       55.33     70.69 o 
  -4   5  24      726.55     1036.66    142.02 o 
  -3   5  24       86.31       38.54     57.72 o 
  -2   5  24      236.08      281.53    108.68 o 
  -1   5  24      208.20      263.15     87.58 o 
   0   5  24      140.75       72.82     96.01 o 
   1   5  24        0.55     -116.22     77.48 o 
  -3   6  24        7.25       29.25     62.24 o 
  -2   6  24       10.78      -14.09     52.85 o 
  -1   6  24      609.00      659.08    112.21 o 
   0   6  24       16.72       -4.01     91.68 o 
   1   6  24      367.81      552.23    142.93 o 
  -3   7  24      238.94      201.71     69.98 o 
  -2   7  24        7.95      -43.69     70.41 o 
  -1   7  24      288.56      236.22     82.14 o 
   0   7  24        2.04      -51.67     72.05 o 
  -3   0  25      119.68       64.91    105.76 o 
  -1   0  25      220.33      150.95     99.91 o 
   1   0  25      116.44      174.58    123.54 o 
  -4   1  25       96.74       41.00     79.68 o 
  -3   1  25        2.55      -17.08     67.92 o 
  -2   1  25       61.62        9.36     55.96 o 
  -1   1  25      517.52      685.89    106.11 o 
   0   1  25      101.39       27.15     74.52 o 
   1   1  25      501.14      417.12     97.35 o 
  -4   2  25      729.14      957.37    128.84 o 
  -3   2  25      135.16       89.16     64.04 o 
  -2   2  25      524.99      644.29    121.47 o 
  -1   2  25        9.97       -4.59     69.47 o 
   0   2  25      457.55      583.73    116.93 o 
   1   2  25       40.52       26.99     74.36 o 
  -3   3  25        5.16      -18.26     59.11 o 
  -2   3  25       34.31      -44.35     52.70 o 
  -1   3  25      164.41       86.11     76.67 o 
   0   3  25       61.58        7.48    103.92 o 
   1   3  25      106.92       66.65     69.88 o 
  -3   4  25     1101.68     1384.28    246.12 o 
  -2   4  25       28.57       23.49     61.53 o 
  -1   4  25      185.69      217.16     93.14 o 
   0   4  25        4.49      -46.71    100.45 o 
  -3   5  25        6.31      -79.42     54.88 o 
  -2   5  25       31.57       49.99     63.04 o 
  -1   5  25      175.83      166.56     84.31 o 
   0   5  25      154.05      114.98    104.90 o 
  -2   6  25      131.71      113.31     77.54 o 
  -1   6  25        0.88      -64.16     75.80 o 
  -2   0  26      171.29      132.31    123.43 o 
   0   0  26        7.79      -21.78     88.64 o 
  -3   1  26      446.47      522.66    198.25 o 
  -2   1  26      212.69      278.62     73.26 o 
  -1   1  26      101.32       32.73    109.23 o 
   0   1  26      164.23      149.47     80.79 o 
  -2   2  26      143.29      135.19     67.80 o 
  -1   2  26       63.42     -103.92     94.28 o 
  -2   3  26      316.21      205.45     74.94 o 
  -1   3  26      233.80      307.76    123.97 o 
                                                 
